# Supplementary material for: 1-[4-(4-Chloro­but­oxy)-2-hy­droxy­phen­yl]ethanone
Source: Acta Crystallogr Sect E Struct Rep Online. 2011 Jan 22;67(Pt 2):o462. doi: 10.1107/S1600536811002169 (PMC3051656; doi:10.1107/S1600536811002169)
Supplement: Supplementary file 2 [file e-67-0o462-Isup2.hkl]

# 
# h,k,l, Fc-squared, Fo-squared, sigma(Fo-squared) and status flag 
# 
data_I
_shelx_title ' 101216b in P-1' 
_shelx_refln_list_code          4 
_shelx_F_calc_maximum       99.87 
_exptl_crystal_F_000       256.00 
_reflns_d_resolution_high  0.8403 
 
loop_ 
 _symmetry_equiv_pos_as_xyz 
 'x, y, z' 
 '-x, -y, -z' 
 
_cell_length_a     5.2750 
_cell_length_b     9.8941 
_cell_length_c    11.6529 
_cell_angle_alpha  99.735 
_cell_angle_beta   98.242 
_cell_angle_gamma  92.248 
 
_shelx_F_squared_multiplier     1.000 
 
loop_ 
 _refln_index_h 
 _refln_index_k 
 _refln_index_l 
 _refln_F_squared_calc 
 _refln_F_squared_meas 
 _refln_F_squared_sigma 
 _refln_observed_status 
   1   0   0      183.14      167.68      3.73 o 
   2   0   0      965.95      891.77     12.01 o 
   3   0   0      283.61      283.78      4.77 o 
   4   0   0        0.69        0.10      0.72 o 
   5   0   0       76.07       67.02      4.47 o 
   6   0   0        0.42       -1.59      1.76 o 
  -6   1   0        5.75        4.35      2.26 o 
  -5   1   0      121.47      125.33      6.12 o 
  -4   1   0       27.69       25.85      1.47 o 
  -3   1   0        2.26        1.47      0.45 o 
  -2   1   0       87.14       87.77      2.65 o 
  -1   1   0      529.75      470.33      6.68 o 
   1   1   0      164.78      166.97      2.69 o 
   2   1   0      136.45      138.94      4.23 o 
   3   1   0       90.48      101.70      2.32 o 
   4   1   0       63.36       63.37      3.37 o 
   5   1   0       26.08       31.38      3.24 o 
   6   1   0       29.22       27.74      3.95 o 
  -6   2   0       19.19       22.99      3.85 o 
  -5   2   0       72.15       67.88      4.57 o 
  -4   2   0       37.00       36.56      1.81 o 
  -3   2   0       72.38       66.63      3.89 o 
  -2   2   0      319.37      296.68      3.85 o 
  -1   2   0     1167.18     1103.52     14.96 o 
   0   2   0      865.89      845.53     15.95 o 
   1   2   0     2266.22     2193.62     30.39 o 
   2   2   0        0.01        0.40      0.35 o 
   3   2   0       22.16       18.54      1.03 o 
   4   2   0       52.17       48.96      3.20 o 
   5   2   0       17.56       18.80      2.94 o 
  -6   3   0        0.84        1.60      2.22 o 
  -5   3   0       10.48        6.61      2.29 o 
  -4   3   0       42.05       40.99      1.99 o 
  -3   3   0       44.41       46.53      1.85 o 
  -2   3   0      115.18      127.66      2.89 o 
  -1   3   0      570.39      571.25      8.44 o 
   0   3   0     1899.90     2052.52     37.53 o 
   1   3   0      282.13      265.83      4.42 o 
   2   3   0      330.90      314.86      5.25 o 
   3   3   0        2.31        1.14      0.65 o 
   4   3   0       16.23       13.75      2.31 o 
   5   3   0       13.55       19.22      2.95 o 
  -5   4   0       19.94       18.89      3.09 o 
  -4   4   0       20.60       21.82      3.62 o 
  -3   4   0       32.04       27.73      1.53 o 
  -2   4   0        1.33       10.65      1.43 o 
  -1   4   0       31.39       27.79      1.78 o 
   0   4   0      580.01      598.95     12.54 o 
   1   4   0       11.18        9.41      0.89 o 
   2   4   0       27.21       27.95      1.82 o 
   3   4   0       18.72       18.41      2.42 o 
   4   4   0        2.14        2.67      1.74 o 
   5   4   0        0.85       -0.53      1.77 o 
  -5   5   0       41.03       37.30      3.36 o 
  -4   5   0       11.61       12.89      1.56 o 
  -3   5   0      326.66      342.07      6.61 o 
  -2   5   0       53.35       49.90      3.86 o 
  -1   5   0       34.83       28.95      2.00 o 
   0   5   0       16.21       23.56      1.71 o 
   1   5   0      119.02      118.93      6.05 o 
   2   5   0        3.62        3.36      0.77 o 
   3   5   0       55.69       51.48      3.52 o 
   4   5   0       11.26        8.24      2.29 o 
   5   5   0       51.62       54.62      4.36 o 
  -5   6   0        1.29        1.49      1.81 o 
  -4   6   0       58.10       56.51      2.59 o 
  -3   6   0      137.26      133.33      3.73 o 
  -2   6   0       40.35       39.61      3.14 o 
  -1   6   0       42.46       35.02      2.35 o 
   0   6   0       55.80       42.80      2.52 o 
   1   6   0       32.53       29.65      1.52 o 
   2   6   0        4.51        2.77      0.87 o 
   3   6   0       36.59       35.56      3.20 o 
   4   6   0        3.00        1.90      1.89 o 
   5   6   0        3.95        2.92      2.48 o 
  -5   7   0        8.90        8.06      2.27 o 
  -4   7   0        2.17        1.74      1.08 o 
  -3   7   0        6.14        5.06      1.17 o 
  -2   7   0      161.09      165.86      4.25 o 
  -1   7   0       10.63       12.36      1.93 o 
   0   7   0       30.85       23.20      1.91 o 
   1   7   0       33.79       33.59      1.79 o 
   2   7   0       11.46        9.52      1.34 o 
   3   7   0      383.99      392.43     12.08 o 
   4   7   0        5.43        1.60      2.08 o 
  -4   8   0       19.95       17.99      2.42 o 
  -3   8   0       90.27       94.02      7.25 o 
  -2   8   0      488.38      505.07     13.47 o 
  -1   8   0      108.71       97.01      4.64 o 
   0   8   0        0.14        0.35      0.74 o 
   1   8   0      172.60      159.86      4.32 o 
   2   8   0        2.70        2.16      1.15 o 
   3   8   0       14.27       11.65      2.88 o 
   4   8   0        0.42        0.36      2.08 o 
  -4   9   0        0.58       -0.37      1.18 o 
  -3   9   0       14.79       17.08      2.96 o 
  -2   9   0       13.70       16.12      2.76 o 
  -1   9   0        7.85        9.20      2.26 o 
   0   9   0       15.36       14.65      1.71 o 
   1   9   0       37.44       33.13      2.13 o 
   2   9   0       53.61       54.24      2.73 o 
   3   9   0        5.03        8.51      2.78 o 
  -3  10   0        3.23        1.95      2.29 o 
  -2  10   0        2.20       -0.29      1.66 o 
  -1  10   0        0.08       -1.12      1.41 o 
   0  10   0        5.88        4.82      1.96 o 
   1  10   0        7.48        6.83      1.54 o 
   2  10   0       21.15       18.71      3.44 o 
  -2  11   0       12.23       10.00      2.85 o 
  -1  11   0        0.24       -1.13      1.66 o 
   0  11   0        0.00       -0.08      1.68 o 
   1  11   0       12.98       17.49      4.00 o 
  -1 -11   1        0.78       -0.79      1.22 o 
   0 -11   1        0.26       -0.49      1.72 o 
   1 -11   1        4.94        6.96      2.30 o 
   2 -11   1        1.55        0.69      1.94 o 
  -2 -10   1        7.59        3.73      1.88 o 
  -1 -10   1       64.59       60.04      2.94 o 
   0 -10   1       48.10       45.34      3.53 o 
   1 -10   1       35.72       36.88      3.31 o 
   2 -10   1        1.65        1.47      1.70 o 
   3 -10   1       17.91       18.44      3.36 o 
  -3  -9   1       11.01        5.46      2.59 o 
  -2  -9   1        7.06        5.29      2.25 o 
  -1  -9   1       52.60       45.94      2.44 o 
   0  -9   1       63.32       67.98      3.95 o 
   1  -9   1        0.58        1.18      1.32 o 
   2  -9   1      102.93       90.14      4.96 o 
   3  -9   1       11.29       12.07      2.51 o 
   4  -9   1       11.68       11.39      1.82 o 
  -4  -8   1        3.37        2.42      2.52 o 
  -3  -8   1        2.04       -1.18      1.62 o 
  -2  -8   1       30.87       36.46      2.89 o 
  -1  -8   1      102.66      105.44      3.43 o 
   0  -8   1        6.44        3.96      1.47 o 
   1  -8   1      322.74      315.89      9.36 o 
   2  -8   1       42.57       44.77      3.36 o 
   3  -8   1        0.33       -1.03      0.87 o 
   4  -8   1       26.76       34.84      6.07 o 
  -4  -7   1       27.80       27.79      3.91 o 
  -3  -7   1      153.21      146.95      6.68 o 
  -2  -7   1        0.43       -0.07      0.85 o 
  -1  -7   1        1.41        0.00      0.94 o 
   0  -7   1       13.62       10.63      1.75 o 
   1  -7   1      123.90      114.09      4.71 o 
   2  -7   1      297.39      314.60      7.14 o 
   3  -7   1       53.35       53.03      2.40 o 
   4  -7   1        0.24        0.30      1.38 o 
   5  -7   1       13.26       11.15      2.74 o 
  -5  -6   1       12.94       15.07      3.18 o 
  -4  -6   1       27.22       28.33      3.71 o 
  -3  -6   1      103.72      107.47      5.30 o 
  -2  -6   1        0.10       -0.69      0.68 o 
  -1  -6   1      228.55      226.42      6.50 o 
   0  -6   1      493.87      492.13     11.59 o 
   1  -6   1        2.78        0.78      0.86 o 
   2  -6   1      119.22      117.95      3.24 o 
   3  -6   1       39.95       39.51      2.59 o 
   4  -6   1        1.58        0.26      1.01 o 
   5  -6   1        0.56       -0.41      1.69 o 
  -5  -5   1       14.72       15.00      3.08 o 
  -4  -5   1       97.80      104.70      5.44 o 
  -3  -5   1       24.57       22.77      1.54 o 
  -2  -5   1      169.51      159.89      4.86 o 
  -1  -5   1      465.51      514.20     11.39 o 
   0  -5   1      212.01      199.76      5.65 o 
   1  -5   1       85.29       83.74      2.35 o 
   2  -5   1       25.82       20.77      1.26 o 
   3  -5   1        0.11        0.30      0.68 o 
   4  -5   1        0.05        0.84      0.89 o 
   5  -5   1        1.11        2.92      1.79 o 
  -5  -4   1        2.17        2.85      1.91 o 
  -4  -4   1       41.88       34.77      3.04 o 
  -3  -4   1       98.59       96.83      2.72 o 
  -2  -4   1      262.23      257.98      6.40 o 
  -1  -4   1      163.49      179.03      4.81 o 
   0  -4   1      222.32      218.59      5.62 o 
   1  -4   1        4.81        3.87      0.80 o 
   2  -4   1      187.70      222.90      3.28 o 
   3  -4   1        6.65        3.88      0.91 o 
   4  -4   1       27.42       27.64      2.13 o 
   5  -4   1        2.22       -1.28      1.63 o 
  -5  -3   1        0.77       -0.78      1.53 o 
  -4  -3   1       22.17       25.01      2.94 o 
  -3  -3   1        9.85        9.87      1.05 o 
  -2  -3   1        0.19        0.13      0.51 o 
  -1  -3   1      242.47      227.79      5.38 o 
   0  -3   1      484.80      472.83      9.81 o 
   1  -3   1      271.10      281.60      3.65 o 
   2  -3   1      532.70      530.31      6.40 o 
   3  -3   1       66.27       70.89      1.65 o 
   4  -3   1      121.00      126.45      5.57 o 
   5  -3   1        0.24       -1.37      1.70 o 
   6  -3   1        7.30        5.80      2.67 o 
  -5  -2   1        9.09        8.90      2.34 o 
  -4  -2   1        1.64        1.98      1.34 o 
  -3  -2   1     1238.03     1283.44     13.54 o 
  -2  -2   1       75.68       82.62      1.72 o 
  -1  -2   1     2808.21     2621.27     47.01 o 
   0  -2   1     6334.79     5942.79    104.94 o 
   1  -2   1      497.19      468.24      5.45 o 
   2  -2   1      636.97      666.19      7.76 o 
   3  -2   1       51.98       60.47      1.51 o 
   4  -2   1        2.18        1.35      1.56 o 
   5  -2   1      192.98      182.51      7.74 o 
   6  -2   1        0.63       -0.38      1.67 o 
  -6  -1   1        9.97       14.55      3.28 o 
  -4  -1   1       12.44       12.10      1.96 o 
  -3  -1   1        7.71       12.27      0.96 o 
  -2  -1   1       10.13        9.36      0.90 o 
  -1  -1   1      180.84      191.77      4.24 o 
   0  -1   1      251.65      265.09      3.75 o 
   1  -1   1       54.34       48.21      0.89 o 
   2  -1   1      458.79      459.93      6.22 o 
   3  -1   1      126.45      124.23      2.29 o 
   4  -1   1      139.46      142.21      3.68 o 
   5  -1   1      295.32      285.15      9.99 o 
   6  -1   1        2.52        1.05      2.00 o 
  -6   0   1        1.55        3.21      2.11 o 
  -5   0   1       46.65       46.21      3.79 o 
  -4   0   1        0.16       -0.28      0.52 o 
  -3   0   1      368.20      372.58      6.04 o 
  -2   0   1      546.29      547.82      7.84 o 
  -1   0   1      242.71      249.51      5.33 o 
   1   0   1      580.71      596.01     11.51 o 
   2   0   1      315.50      346.08      5.10 o 
   3   0   1      129.10      124.87      2.53 o 
   4   0   1      120.46      115.68      4.40 o 
   5   0   1       86.37       88.23      5.18 o 
   6   0   1        4.43        4.25      2.35 o 
  -6   1   1       26.31       29.88      4.07 o 
  -5   1   1       44.73       43.50      3.70 o 
  -4   1   1       37.38       37.57      1.83 o 
  -3   1   1        0.57        1.00      0.45 o 
  -2   1   1        0.34        0.60      0.29 o 
  -1   1   1     2556.61     2119.44     69.05 o 
   0   1   1        8.16        6.54      0.49 o 
   1   1   1      368.05      382.45      8.14 o 
   2   1   1      253.52      273.03      6.76 o 
   3   1   1      402.28      434.31     10.37 o 
   4   1   1       25.62       27.23      2.73 o 
   5   1   1       20.71       23.49      2.79 o 
   6   1   1        9.67       10.46      2.78 o 
  -6   2   1       11.72       10.33      2.87 o 
  -5   2   1       39.56       39.78      3.47 o 
  -4   2   1       83.90       82.99      2.76 o 
  -3   2   1       18.79       18.53      0.81 o 
  -2   2   1     1088.39      987.45     13.98 o 
  -1   2   1      147.86      152.16      2.79 o 
   0   2   1       43.02       47.82      1.17 o 
   1   2   1      779.79      827.40     11.20 o 
   2   2   1      107.12       94.43      1.97 o 
   3   2   1        0.55        0.10      0.85 o 
   4   2   1       87.51       91.38      4.36 o 
   5   2   1       39.32       40.46      3.27 o 
  -6   3   1       36.72       35.98      4.44 o 
  -5   3   1       42.65       40.99      3.49 o 
  -4   3   1       65.86       63.80      2.50 o 
  -3   3   1     1654.14     1574.98     27.62 o 
  -2   3   1       21.29       19.16      1.27 o 
  -1   3   1      386.05      401.85      6.30 o 
   0   3   1       14.98       13.07      1.09 o 
   1   3   1        0.12       -0.36      0.65 o 
   2   3   1        7.08        9.17      1.13 o 
   3   3   1       38.50       32.54      2.45 o 
   4   3   1        5.73        3.62      1.77 o 
   5   3   1      179.10      189.71      7.64 o 
  -5   4   1        4.69        4.12      1.86 o 
  -4   4   1       12.24        9.33      3.50 o 
  -3   4   1      112.45      105.02      3.01 o 
  -2   4   1        1.79        0.41      1.21 o 
  -1   4   1       12.33       11.95      0.61 o 
   0   4   1      116.41      112.66      2.54 o 
   1   4   1        3.72        1.48      0.52 o 
   2   4   1       22.62       20.71      1.56 o 
   3   4   1      131.21      118.21      5.04 o 
   4   4   1        7.99        7.81      2.08 o 
   5   4   1        0.07       -0.97      1.95 o 
  -5   5   1        1.97        1.74      1.54 o 
  -4   5   1       87.59       87.47      3.12 o 
  -3   5   1       36.50       36.20      1.84 o 
  -2   5   1      309.50      318.13      7.49 o 
  -1   5   1      192.72      177.72      3.49 o 
   0   5   1     1198.62     1342.13     20.52 o 
   1   5   1      229.82      232.59      6.99 o 
   2   5   1      368.90      363.29      6.49 o 
   3   5   1      260.84      266.68      8.68 o 
   4   5   1        2.99       -0.43      1.57 o 
   5   5   1        5.68        7.93      2.68 o 
  -5   6   1       38.47       38.51      2.41 o 
  -4   6   1      116.28      113.56      3.70 o 
  -3   6   1       40.53       42.00      2.07 o 
  -2   6   1      499.00      505.49      8.76 o 
  -1   6   1       35.16       28.85      1.37 o 
   0   6   1       77.24       86.71      2.56 o 
   1   6   1       12.26       10.98      1.68 o 
   2   6   1        3.42        3.08      1.41 o 
   3   6   1      309.86      299.87      9.75 o 
   4   6   1       11.14       10.54      2.62 o 
  -5   7   1        8.16        8.22      1.77 o 
  -4   7   1        0.05        0.18      1.25 o 
  -3   7   1       65.83       64.56      2.67 o 
  -2   7   1       73.24       61.50      3.73 o 
  -1   7   1       39.28       38.75      1.71 o 
   0   7   1        0.00       -0.40      0.65 o 
   1   7   1       84.07       85.42      2.82 o 
   2   7   1        5.58        5.38      1.94 o 
   3   7   1       76.18       71.81      4.62 o 
   4   7   1        1.18        2.04      2.09 o 
  -4   8   1        0.04       -0.39      1.04 o 
  -3   8   1       49.04       45.66      2.82 o 
  -2   8   1       30.54       33.74      3.01 o 
  -1   8   1        0.25        0.23      1.36 o 
   0   8   1        8.18        9.51      2.12 o 
   1   8   1        4.50        3.23      1.17 o 
   2   8   1      176.60      169.89      7.09 o 
   3   8   1       11.49       13.22      2.72 o 
   4   8   1        0.00       -2.83      1.91 o 
  -4   9   1       18.14       24.36      2.44 o 
  -3   9   1        4.15        0.91      1.79 o 
  -2   9   1        1.46       -0.49      1.43 o 
  -1   9   1        0.27       -1.18      1.41 o 
   0   9   1       33.14       29.87      1.94 o 
   1   9   1        6.12        3.67      1.28 o 
   2   9   1        1.95        1.47      1.96 o 
   3   9   1        3.33        1.85      2.26 o 
  -3  10   1        3.44        2.28      1.86 o 
  -2  10   1        0.06        0.55      1.88 o 
  -1  10   1       12.57       11.69      2.57 o 
   0  10   1       37.98       34.21      3.07 o 
   1  10   1       13.45       15.77      2.05 o 
   2  10   1        0.04       -2.18      2.01 o 
  -2  11   1        0.60        0.08      1.95 o 
  -1  11   1        0.00       -2.44      1.63 o 
   0  11   1        0.65       -0.22      1.78 o 
   1  11   1        0.63       -0.04      2.03 o 
  -1 -11   2       23.63       22.06      2.98 o 
   0 -11   2       25.29       29.08      3.58 o 
   1 -11   2        1.58        2.66      2.01 o 
   2 -11   2        0.00       -0.81      1.77 o 
  -3 -10   2        1.91        3.40      2.44 o 
  -2 -10   2       27.05       31.35      6.75 o 
  -1 -10   2        6.82        6.05      1.48 o 
   0 -10   2        1.61        2.88      1.82 o 
   1 -10   2        2.45        0.02      1.53 o 
   2 -10   2        8.69        8.81      2.38 o 
   3 -10   2       14.37       12.91      2.82 o 
  -3  -9   2       12.34       11.15      2.88 o 
  -2  -9   2        7.93        6.59      1.50 o 
  -1  -9   2       37.22       35.06      2.92 o 
   0  -9   2        4.53        5.20      1.68 o 
   1  -9   2       14.44       16.81      2.80 o 
   2  -9   2      104.41      110.73      5.44 o 
   3  -9   2        3.66        4.03      1.28 o 
   4  -9   2        5.24        8.15      1.65 o 
  -4  -8   2        5.66        3.91      2.51 o 
  -3  -8   2        6.00        3.93      2.39 o 
  -2  -8   2        6.11        6.36      1.80 o 
  -1  -8   2       67.89       58.64      3.47 o 
   0  -8   2        3.83        1.52      1.24 o 
   1  -8   2        0.58        0.40      1.34 o 
   2  -8   2       11.57        9.31      2.09 o 
   3  -8   2       12.00       13.66      1.71 o 
   4  -8   2        2.10        1.19      1.11 o 
  -4  -7   2      105.42      103.14      6.02 o 
  -3  -7   2        6.04        5.30      1.32 o 
  -2  -7   2       38.76       39.45      2.72 o 
  -1  -7   2        2.08        2.42      1.16 o 
   0  -7   2       52.39       58.12      3.17 o 
   1  -7   2      362.61      361.89      9.84 o 
   2  -7   2       10.57       11.06      3.05 o 
   3  -7   2        4.83        3.27      1.06 o 
   4  -7   2       41.26       40.75      4.10 o 
   5  -7   2       18.98       19.37      3.34 o 
  -5  -6   2        7.71        6.42      2.79 o 
  -4  -6   2      214.02      238.99      9.08 o 
  -3  -6   2      145.38      136.13      4.93 o 
  -2  -6   2        0.96        0.04      0.93 o 
  -1  -6   2      376.19      424.42     10.31 o 
   0  -6   2       32.16       33.60      2.23 o 
   1  -6   2       61.57       55.46      2.97 o 
   2  -6   2       44.17       47.72      3.04 o 
   3  -6   2       16.08       13.65      4.81 o 
   4  -6   2       94.85       86.60      3.20 o 
   5  -6   2       42.26       45.18      3.88 o 
  -5  -5   2        2.28        4.44      2.37 o 
  -4  -5   2        5.89        5.88      2.12 o 
  -3  -5   2       12.01       13.50      1.80 o 
  -2  -5   2      170.69      169.20      5.20 o 
  -1  -5   2      754.54      735.36     15.44 o 
   0  -5   2      272.94      250.08      6.69 o 
   1  -5   2      534.35      537.56      8.59 o 
   2  -5   2      138.54      137.59      2.54 o 
   3  -5   2       68.38       71.92      2.53 o 
   4  -5   2       13.39       12.15      2.38 o 
   5  -5   2        2.77        0.76      1.67 o 
  -5  -4   2        0.57       -0.38      1.91 o 
  -4  -4   2       73.80       74.99      4.36 o 
  -3  -4   2       40.71       39.70      2.23 o 
  -2  -4   2       13.36       11.69      1.46 o 
  -1  -4   2     1069.94     1018.52     20.03 o 
   0  -4   2        3.08        2.04      0.78 o 
   1  -4   2       75.96       70.15      2.62 o 
   2  -4   2      727.36      801.16      9.44 o 
   3  -4   2        8.52       10.47      2.20 o 
   4  -4   2        2.87        1.68      1.46 o 
   5  -4   2        0.01       -0.38      1.55 o 
  -5  -3   2        0.22       -0.50      1.68 o 
  -4  -3   2       52.65       55.72      3.58 o 
  -3  -3   2       13.08       11.88      0.96 o 
  -2  -3   2       10.41        8.05      0.72 o 
  -1  -3   2      842.67      857.75     16.84 o 
   0  -3   2     1294.02     1248.70     23.59 o 
   1  -3   2     1712.25     1675.54     18.08 o 
   2  -3   2     1156.95     1140.39     12.82 o 
   3  -3   2        4.34        6.66      0.83 o 
   4  -3   2       86.33       94.02      4.84 o 
   5  -3   2      131.81      132.56      6.49 o 
  -6  -2   2        6.82        8.40      2.69 o 
  -5  -2   2       25.36       25.28      3.27 o 
  -4  -2   2      110.35      106.76      4.04 o 
  -3  -2   2      105.19      108.46      3.62 o 
  -2  -2   2      153.25      149.88      4.15 o 
  -1  -2   2      121.44      114.59      2.84 o 
   0  -2   2      390.03      406.95      5.90 o 
   1  -2   2      506.69      503.68      5.88 o 
   2  -2   2      246.36      277.78      3.78 o 
   3  -2   2      101.39      101.32      2.06 o 
   4  -2   2      178.56      179.87      6.99 o 
   5  -2   2       77.21       71.78      4.72 o 
  -6  -1   2       20.28       22.20      3.74 o 
  -5  -1   2        5.16        2.54      1.94 o 
  -4  -1   2       58.92       58.50      2.55 o 
  -3  -1   2      155.25      165.99      4.85 o 
  -2  -1   2       68.96       64.39      2.43 o 
  -1  -1   2     4411.33     4093.06     73.08 o 
   0  -1   2     1733.58     1752.83     17.46 o 
   1  -1   2      207.96      206.22      2.70 o 
   2  -1   2      794.09      768.82      8.84 o 
   3  -1   2      167.08      168.38      2.77 o 
   4  -1   2      109.14      112.52      3.28 o 
   5  -1   2        0.44       -1.78      1.19 o 
   6  -1   2        2.26        1.61      2.25 o 
  -6   0   2        5.69        6.76      2.40 o 
  -5   0   2       79.41       80.42      4.72 o 
  -4   0   2       78.73       77.56      2.08 o 
  -3   0   2       15.47       15.90      0.90 o 
  -2   0   2      190.36      211.45      5.47 o 
  -1   0   2     1614.45     1581.18     20.97 o 
   0   0   2      326.18      317.02      4.52 o 
   1   0   2     2222.89     2105.06     38.22 o 
   2   0   2      122.34      108.94      3.52 o 
   3   0   2        1.22        0.17      0.80 o 
   4   0   2       62.06       58.81      3.18 o 
   5   0   2       49.23       45.26      3.73 o 
  -6   1   2      212.16      231.42      9.32 o 
  -5   1   2       18.49       16.58      2.98 o 
  -4   1   2      279.12      289.06      5.94 o 
  -3   1   2      363.13      364.11      5.01 o 
  -2   1   2      204.84      199.95      3.75 o 
  -1   1   2     4274.66     3842.32     77.46 o 
   0   1   2      113.86      110.05      1.97 o 
   1   1   2        8.65        4.27      0.78 o 
   2   1   2      748.87      867.56     17.61 o 
   3   1   2        0.01        0.63      0.81 o 
   4   1   2       59.01       60.49      3.36 o 
   5   1   2       53.52       50.71      3.47 o 
  -6   2   2        7.09        7.46      2.71 o 
  -5   2   2        0.16       -0.14      1.46 o 
  -4   2   2       60.21       55.71      2.29 o 
  -3   2   2       21.34       23.55      1.06 o 
  -2   2   2        1.37        0.54      0.39 o 
  -1   2   2       25.23       25.82      0.66 o 
   0   2   2     1520.62     1629.58     21.09 o 
   1   2   2      190.62      207.08      4.68 o 
   2   2   2     1650.45     1800.85     34.48 o 
   3   2   2        0.15        0.00      0.82 o 
   4   2   2       17.18       21.01      2.59 o 
   5   2   2        2.02        1.15      1.62 o 
  -6   3   2        2.43        0.14      2.22 o 
  -5   3   2       46.30       51.91      3.78 o 
  -4   3   2       30.73       27.08      1.71 o 
  -3   3   2      215.99      216.86      4.60 o 
  -2   3   2       77.23       81.45      3.48 o 
  -1   3   2      439.49      465.14      5.58 o 
   0   3   2      875.09      948.63     12.96 o 
   1   3   2      206.54      218.69      3.89 o 
   2   3   2      644.52      693.58     10.03 o 
   3   3   2        0.67        0.74      1.15 o 
   4   3   2        6.11        6.13      1.82 o 
   5   3   2       24.26       26.86      3.62 o 
  -5   4   2       19.25       18.16      3.45 o 
  -4   4   2      132.18      131.11      3.80 o 
  -3   4   2       22.37       19.60      1.74 o 
  -2   4   2       35.93       40.64      1.63 o 
  -1   4   2       12.85       12.27      0.78 o 
   0   4   2      207.57      253.83      4.53 o 
   1   4   2      106.68      104.21      2.56 o 
   2   4   2       72.60       72.50      2.11 o 
   3   4   2        1.28        0.62      1.32 o 
   4   4   2        0.82       -1.85      1.24 o 
   5   4   2       27.47       23.90      3.60 o 
  -5   5   2        2.11        1.42      1.32 o 
  -4   5   2       39.09       38.71      2.33 o 
  -3   5   2       14.29       13.01      1.41 o 
  -2   5   2      124.33      134.92      5.99 o 
  -1   5   2       31.70       35.48      1.44 o 
   0   5   2      403.37      460.77      7.47 o 
   1   5   2      445.36      417.00      7.08 o 
   2   5   2        0.34        0.01      0.66 o 
   3   5   2      207.31      223.20      7.89 o 
   4   5   2        0.31       -1.80      1.20 o 
   5   5   2        0.12       -0.59      1.73 o 
  -5   6   2        2.16        0.52      1.34 o 
  -4   6   2        1.43        0.64      0.99 o 
  -3   6   2       17.29       17.52      1.71 o 
  -2   6   2        4.10        2.87      0.95 o 
  -1   6   2      153.32      167.96      3.65 o 
   0   6   2      131.61      134.53      3.33 o 
   1   6   2       95.33       89.91      3.85 o 
   2   6   2     1022.09     1081.12     23.75 o 
   3   6   2       14.97       11.06      2.60 o 
   4   6   2        7.00        4.30      2.28 o 
  -5   7   2        0.74        0.86      1.27 o 
  -4   7   2        0.15       -1.29      1.17 o 
  -3   7   2      119.44      125.28      3.86 o 
  -2   7   2      106.17      105.92      4.97 o 
  -1   7   2       26.71       29.85      2.47 o 
   0   7   2        0.36        0.48      0.75 o 
   1   7   2       16.41       18.60      3.19 o 
   2   7   2        0.42        0.48      1.46 o 
   3   7   2        1.15       -0.99      1.58 o 
   4   7   2        6.99        2.48      2.39 o 
  -4   8   2        0.01       -0.75      0.92 o 
  -3   8   2      154.81      163.13      7.10 o 
  -2   8   2       43.60       42.17      3.48 o 
  -1   8   2       87.00       86.72      4.51 o 
   0   8   2      125.20      120.59      3.56 o 
   1   8   2      114.63      111.37      3.52 o 
   2   8   2        3.90       -0.87      1.64 o 
   3   8   2       35.81       41.97      3.85 o 
  -4   9   2        0.02        0.33      1.14 o 
  -3   9   2        9.24        9.08      2.49 o 
  -2   9   2        0.31       -0.95      1.68 o 
  -1   9   2        4.28        6.33      1.99 o 
   0   9   2       81.47       79.12      4.48 o 
   1   9   2        6.16        6.45      1.46 o 
   2   9   2       13.15        6.79      2.35 o 
   3   9   2       15.20       18.64      3.42 o 
  -3  10   2        1.87        0.06      1.82 o 
  -2  10   2       48.66       53.05      4.15 o 
  -1  10   2       16.68       22.51      3.24 o 
   0  10   2       18.49       17.62      3.01 o 
   1  10   2        4.72        5.34      2.66 o 
   2  10   2        0.12       -0.22      2.14 o 
  -1  11   2       19.57       22.59      3.76 o 
   0  11   2        0.87       -1.62      1.85 o 
  -2 -11   3        0.06        0.72      1.40 o 
  -1 -11   3       17.29       21.84      3.46 o 
   0 -11   3        0.01       -2.46      1.64 o 
   1 -11   3       13.57       14.75      2.89 o 
   2 -11   3        0.03       -0.29      1.83 o 
  -3 -10   3        2.78        3.42      2.45 o 
  -2 -10   3        0.21       -2.12      1.46 o 
  -1 -10   3       11.08       14.68      2.77 o 
   0 -10   3       14.11       18.50      2.89 o 
   1 -10   3       12.84        9.33      2.43 o 
   2 -10   3        3.05        5.78      2.18 o 
   3 -10   3        0.01       -1.74      1.75 o 
  -3  -9   3        7.94        9.87      1.87 o 
  -2  -9   3       56.57       55.27      3.68 o 
  -1  -9   3       13.34       19.79      2.83 o 
   0  -9   3        5.59        6.16      1.83 o 
   1  -9   3      173.16      184.57      7.13 o 
   2  -9   3        6.52        6.81      2.05 o 
   3  -9   3        0.53        1.01      1.14 o 
   4  -9   3       14.44       19.18      2.27 o 
  -4  -8   3      160.76      174.18      8.38 o 
  -3  -8   3       29.43       30.62      3.18 o 
  -2  -8   3       31.30       26.56      2.55 o 
  -1  -8   3        3.65        0.60      1.34 o 
   0  -8   3       78.47       70.08      3.82 o 
   1  -8   3      503.64      515.98     13.34 o 
   2  -8   3       15.53       12.67      1.53 o 
   3  -8   3       30.30       32.81      2.19 o 
   4  -8   3        3.91        0.42      1.21 o 
  -4  -7   3       30.56       35.45      4.47 o 
  -3  -7   3       12.90       13.63      2.22 o 
  -2  -7   3       47.43       45.17      2.88 o 
  -1  -7   3        0.00       -0.09      0.96 o 
   0  -7   3        6.71        6.78      1.59 o 
   1  -7   3       28.17       27.76      2.46 o 
   2  -7   3       74.54       74.48      2.67 o 
   3  -7   3        9.86        6.36      2.47 o 
   4  -7   3        0.24        0.99      1.42 o 
  -5  -6   3        2.91        2.65      2.21 o 
  -4  -6   3      128.31      142.36      6.82 o 
  -3  -6   3        0.61        0.28      1.10 o 
  -2  -6   3        5.79        8.12      1.56 o 
  -1  -6   3      258.59      255.73      7.27 o 
   0  -6   3      102.56       98.29      3.99 o 
   1  -6   3       23.26       18.79      1.81 o 
   2  -6   3       53.94       54.10      2.14 o 
   3  -6   3      105.85      105.53      3.27 o 
   4  -6   3        0.17       -0.79      1.27 o 
   5  -6   3        0.22       -0.31      1.49 o 
  -5  -5   3        0.44        0.58      2.08 o 
  -4  -5   3       38.15       38.99      3.39 o 
  -3  -5   3       10.07       10.29      1.76 o 
  -2  -5   3       65.52       67.55      3.16 o 
  -1  -5   3        9.84        7.61      1.31 o 
   0  -5   3        0.22       -0.27      0.66 o 
   1  -5   3      103.45      101.27      5.22 o 
   2  -5   3       17.18       18.29      0.93 o 
   3  -5   3        0.77       -0.33      0.63 o 
   4  -5   3        6.47        1.66      1.56 o 
   5  -5   3        0.25       -1.75      1.52 o 
  -5  -4   3        0.68        1.66      1.82 o 
  -4  -4   3        9.73        7.27      2.27 o 
  -3  -4   3       15.12       16.72      1.91 o 
  -2  -4   3        6.90        6.28      1.14 o 
  -1  -4   3       37.91       38.71      2.14 o 
   0  -4   3       47.14       42.99      2.17 o 
   1  -4   3        0.50        1.95      0.45 o 
   2  -4   3      532.66      544.29      6.89 o 
   3  -4   3        5.50        6.22      0.89 o 
   4  -4   3       38.13       36.59      3.16 o 
   5  -4   3        5.43        3.39      2.11 o 
  -5  -3   3        3.22        1.10      1.89 o 
  -4  -3   3        9.85        7.93      0.97 o 
  -3  -3   3      137.09      131.32      2.92 o 
  -2  -3   3        3.73        5.89      1.19 o 
  -1  -3   3       11.18       10.24      1.28 o 
   0  -3   3      406.58      423.95      9.12 o 
   1  -3   3      640.39      676.27      7.92 o 
   2  -3   3      724.43      724.33      8.64 o 
   3  -3   3       16.65       13.81      1.30 o 
   4  -3   3      183.95      194.44      7.42 o 
   5  -3   3        2.61        2.07      1.90 o 
  -6  -2   3        1.16        2.02      2.26 o 
  -5  -2   3        6.26        8.50      2.35 o 
  -4  -2   3       79.41       81.83      2.73 o 
  -3  -2   3       32.06       34.58      2.15 o 
  -2  -2   3      442.89      435.94      9.78 o 
   0  -2   3      509.16      476.50      5.60 o 
   1  -2   3      436.28      397.18      4.90 o 
   2  -2   3        3.37        4.89      0.63 o 
   3  -2   3       79.30       80.27      1.82 o 
   4  -2   3       32.08       26.35      4.14 o 
   5  -2   3        9.06        9.99      2.56 o 
  -6  -1   3       32.55       34.10      4.16 o 
  -5  -1   3       24.85       31.28      3.57 o 
  -4  -1   3        0.03        0.14      0.78 o 
  -3  -1   3      194.89      202.54      5.84 o 
  -2  -1   3       84.11       69.96      2.79 o 
  -1  -1   3     9974.35     9321.02    458.27 o 
   0  -1   3      107.44      103.93      2.64 o 
   1  -1   3      293.83      315.57      3.98 o 
   2  -1   3        2.54        4.63      0.47 o 
   3  -1   3       70.78       78.38      2.53 o 
   4  -1   3      697.72      691.66     11.55 o 
   5  -1   3        2.09       -0.17      1.54 o 
  -6   0   3       34.78       42.16      4.59 o 
  -5   0   3        0.82       -1.50      1.46 o 
  -4   0   3      168.99      179.96      3.46 o 
  -3   0   3       98.44      100.98      2.77 o 
  -2   0   3      599.53      635.96     18.91 o 
  -1   0   3     7186.04     6583.60    133.09 o 
   0   0   3       18.28       18.00      0.74 o 
   1   0   3     2247.88     2280.32     41.72 o 
   2   0   3     1040.42     1043.92     20.55 o 
   3   0   3       28.93       34.54      2.22 o 
   4   0   3        9.38        7.89      1.71 o 
   5   0   3        0.11       -0.63      0.97 o 
  -6   1   3        5.61        8.02      2.56 o 
  -5   1   3       17.37       11.57      2.60 o 
  -4   1   3        8.10        7.02      1.22 o 
  -3   1   3      211.69      216.66      4.50 o 
  -2   1   3       63.61       59.88      2.01 o 
  -1   1   3      809.40      831.75      9.24 o 
   0   1   3       14.15       10.63      1.15 o 
   1   1   3        1.40        0.35      0.49 o 
   2   1   3       26.80       24.07      1.82 o 
   3   1   3       23.19       20.09      1.84 o 
   4   1   3       29.25       27.26      2.38 o 
   5   1   3        9.88       11.08      2.27 o 
  -6   2   3       21.73       25.04      3.86 o 
  -5   2   3       18.51       21.64      2.06 o 
  -4   2   3       98.22      100.90      3.15 o 
  -3   2   3      570.65      576.08      9.34 o 
  -2   2   3       31.10       29.24      1.26 o 
  -1   2   3     1313.88     1296.37     16.74 o 
   0   2   3      964.39     1036.87     13.94 o 
   1   2   3      170.25      198.44      3.46 o 
   2   2   3      268.97      247.46      6.97 o 
   3   2   3       27.22       26.33      2.22 o 
   4   2   3        0.01        1.15      1.26 o 
   5   2   3       22.48       24.98      3.30 o 
  -6   3   3        0.30        2.66      2.05 o 
  -5   3   3        3.31        3.92      2.97 o 
  -4   3   3       37.78       37.94      1.96 o 
  -3   3   3        5.75        3.36      0.84 o 
  -2   3   3      361.38      372.70      7.08 o 
  -1   3   3        2.22        2.13      0.47 o 
   0   3   3      235.76      262.10      4.51 o 
   1   3   3      713.75      770.82     11.01 o 
   2   3   3       39.74       36.23      1.28 o 
   3   3   3       20.04       25.12      2.73 o 
   4   3   3       10.81        4.66      1.82 o 
   5   3   3        0.29       -0.80      1.71 o 
  -5   4   3        2.29       -0.06      0.97 o 
  -4   4   3       33.58       33.20      1.91 o 
  -3   4   3        2.81        2.51      1.69 o 
  -2   4   3      102.88      110.42      4.36 o 
  -1   4   3      774.95      873.44     12.25 o 
   0   4   3       68.16       66.57      1.98 o 
   1   4   3      664.04      721.01     10.72 o 
   2   4   3       83.22       77.79      3.83 o 
   3   4   3       66.10       66.41      3.95 o 
   4   4   3       72.12       66.75      4.36 o 
   5   4   3        8.48        8.18      2.54 o 
  -5   5   3        1.88        0.89      1.24 o 
  -4   5   3        0.49        0.39      0.95 o 
  -3   5   3       85.43       83.51      2.83 o 
  -2   5   3       77.79       75.07      3.32 o 
  -1   5   3       13.83       12.63      1.14 o 
   0   5   3       13.72       17.07      2.39 o 
   1   5   3       54.74       55.10      2.02 o 
   2   5   3       29.03       28.60      2.58 o 
   3   5   3        0.04       -1.29      1.23 o 
   4   5   3       34.37       32.49      3.87 o 
  -5   6   3        0.20       -0.08      1.59 o 
  -4   6   3       32.41       28.87      2.63 o 
  -3   6   3      117.16      115.32      3.52 o 
  -2   6   3        1.24        0.55      1.16 o 
  -1   6   3      119.43      115.50      2.95 o 
   0   6   3       35.98       39.09      1.77 o 
   1   6   3       20.03       19.65      1.46 o 
   2   6   3       24.19       19.53      2.91 o 
   3   6   3        0.14       -2.10      1.40 o 
   4   6   3        0.22       -1.86      1.77 o 
  -5   7   3        1.82        0.80      1.88 o 
  -4   7   3       30.77       32.06      2.24 o 
  -3   7   3      175.08      178.91      6.66 o 
  -2   7   3        1.25        0.40      1.45 o 
  -1   7   3        0.01       -0.32      1.23 o 
   0   7   3        0.55       -1.07      0.89 o 
   1   7   3       28.56       22.34      1.98 o 
   2   7   3      240.58      244.58      8.60 o 
   3   7   3       10.58        9.52      2.66 o 
   4   7   3       17.69       15.63      3.29 o 
  -4   8   3        0.67       -0.51      1.12 o 
  -3   8   3      125.50      129.49      6.23 o 
  -2   8   3       86.46       97.85      5.21 o 
  -1   8   3        4.33        4.18      1.88 o 
   0   8   3      164.83      155.25      6.34 o 
   1   8   3        0.34       -0.02      2.43 o 
   2   8   3        1.68        1.36      1.78 o 
   3   8   3        0.64       -0.51      1.82 o 
  -3   9   3        0.14       -2.01      1.71 o 
  -2   9   3       17.73       17.27      3.15 o 
  -1   9   3       56.45       50.60      3.82 o 
   0   9   3        0.07        0.21      1.39 o 
   1   9   3        0.17       -0.32      1.12 o 
   2   9   3        1.20        0.94      1.84 o 
  -2  10   3        5.75        4.76      2.50 o 
  -1  10   3        2.34        3.34      2.23 o 
   0  10   3        1.39        3.38      2.00 o 
   1  10   3       12.82       10.73      2.72 o 
  -1 -11   4        2.97        3.02      2.32 o 
   0 -11   4       15.58       16.28      2.87 o 
   1 -11   4        0.51       -1.12      1.82 o 
   2 -11   4        4.28        2.64      2.23 o 
  -3 -10   4        7.71        7.68      2.02 o 
  -2 -10   4       59.07       53.98      4.12 o 
  -1 -10   4        0.57       -0.24      1.56 o 
   0 -10   4        5.07        6.43      2.21 o 
   1 -10   4       18.53       22.56      3.21 o 
   2 -10   4        0.00       -0.36      1.53 o 
   3 -10   4       10.83       12.98      3.00 o 
  -3  -9   4        1.04       -0.63      1.68 o 
  -2  -9   4       15.32       14.74      2.61 o 
  -1  -9   4       27.86       30.62      2.83 o 
   0  -9   4       32.80       29.37      2.88 o 
   1  -9   4      119.18      120.24      5.68 o 
   2  -9   4        6.26       10.45      2.38 o 
   3  -9   4        0.22       -0.56      0.99 o 
  -4  -8   4       31.29       39.60      5.02 o 
  -3  -8   4       18.05       25.30      2.96 o 
  -2  -8   4       33.72       30.60      2.79 o 
  -1  -8   4        0.03        0.44      1.26 o 
   0  -8   4      509.19      517.26     13.26 o 
   1  -8   4       66.55       56.72      3.64 o 
   2  -8   4       75.12       77.83      4.78 o 
   3  -8   4       25.48       23.32      2.03 o 
   4  -8   4        0.14       -1.40      1.54 o 
  -3  -7   4        0.00       -0.57      1.15 o 
  -2  -7   4        1.49        1.39      1.39 o 
  -1  -7   4        0.29       -0.83      0.85 o 
   0  -7   4        3.84        3.88      1.39 o 
   1  -7   4       30.13       26.97      2.44 o 
   2  -7   4        4.35        3.56      1.79 o 
   3  -7   4        0.95       -0.43      0.88 o 
   4  -7   4       41.22       36.89      3.25 o 
  -5  -6   4       40.47       51.26      4.78 o 
  -3  -6   4        2.81        3.35      1.43 o 
  -2  -6   4      120.10      130.87      4.99 o 
  -1  -6   4       92.35       95.20      4.03 o 
   0  -6   4        3.00        2.59      1.14 o 
   1  -6   4      629.07      584.61     13.66 o 
   2  -6   4       72.30       74.92      1.98 o 
   3  -6   4        4.44        7.01      1.25 o 
   4  -6   4       10.19       10.18      2.38 o 
   5  -6   4        0.02       -0.37      1.79 o 
  -5  -5   4       22.94       27.86      4.01 o 
  -4  -5   4        1.24       -0.06      1.15 o 
  -3  -5   4       17.50       19.79      2.31 o 
  -2  -5   4      321.82      355.14      9.25 o 
  -1  -5   4       49.75       46.14      2.58 o 
   0  -5   4      224.74      211.26      6.17 o 
   1  -5   4      532.17      591.32      7.53 o 
   2  -5   4      159.88      161.02      2.98 o 
   3  -5   4       13.43        9.88      1.31 o 
   4  -5   4        1.18       -0.58      1.34 o 
   5  -5   4       10.06       10.05      2.74 o 
  -5  -4   4       18.69       21.51      3.40 o 
  -4  -4   4       12.91       18.32      2.24 o 
  -3  -4   4      130.49      126.05      3.04 o 
  -2  -4   4       16.21       17.09      1.12 o 
  -1  -4   4      168.42      163.42      5.03 o 
   0  -4   4      172.00      168.01      3.52 o 
   1  -4   4        5.94        9.06      0.72 o 
   2  -4   4       14.88       14.77      1.01 o 
   3  -4   4        0.38       -0.25      0.51 o 
   4  -4   4       28.47       28.07      3.38 o 
   5  -4   4        1.42       -0.62      1.76 o 
  -5  -3   4       21.98       35.58      4.00 o 
  -4  -3   4       59.66       64.23      3.25 o 
  -2  -3   4      121.15      120.98      2.78 o 
  -1  -3   4      122.68      123.17      2.64 o 
   0  -3   4       81.36       80.30      2.07 o 
   1  -3   4     2453.01     2503.89     26.77 o 
   2  -3   4       21.30       19.56      0.89 o 
   3  -3   4      154.36      169.57      4.03 o 
   4  -3   4      196.59      192.35      7.47 o 
   5  -3   4       21.18       22.81      3.39 o 
  -6  -2   4        0.02       -1.92      2.02 o 
  -4  -2   4      329.19      353.89      9.41 o 
  -3  -2   4        1.73       -0.51      0.95 o 
  -2  -2   4      339.33      377.30      9.08 o 
  -1  -2   4     1139.22     1198.77     16.36 o 
   0  -2   4       76.96       65.50      1.08 o 
   1  -2   4       22.16       15.74      1.02 o 
   2  -2   4       27.10       24.26      0.93 o 
   3  -2   4       22.71       19.76      1.49 o 
   4  -2   4      302.25      318.56      6.61 o 
   5  -2   4       11.14        6.25      2.25 o 
  -6  -1   4        5.70        4.27      2.16 o 
  -5  -1   4       14.18       11.40      2.66 o 
  -4  -1   4        4.97        4.14      2.24 o 
  -3  -1   4        0.41        0.02      1.00 o 
  -2  -1   4        4.31        4.26      1.17 o 
  -1  -1   4        0.11        0.29      0.37 o 
   0  -1   4       12.71       11.43      0.67 o 
   1  -1   4      242.63      244.35      3.36 o 
   2  -1   4       28.56       25.95      0.87 o 
   3  -1   4      312.46      307.06      6.04 o 
   4  -1   4        0.29        0.19      0.83 o 
   5  -1   4        0.06       -1.71      1.41 o 
  -6   0   4       22.21       24.44      3.68 o 
  -5   0   4        7.24        4.77      1.29 o 
  -4   0   4       32.92       28.79      1.72 o 
  -3   0   4      393.26      418.09      7.25 o 
  -2   0   4     2192.13     2196.38     29.39 o 
  -1   0   4      446.60      449.46     10.13 o 
   0   0   4      123.81      139.20      2.69 o 
   1   0   4      988.59     1044.99     14.02 o 
   2   0   4       25.20       17.29      1.53 o 
   3   0   4       10.42       13.08      1.79 o 
   4   0   4        3.15        0.36      1.13 o 
   5   0   4        4.29        1.63      1.17 o 
  -6   1   4       10.60        9.21      2.83 o 
  -5   1   4        6.92        9.14      3.67 o 
  -4   1   4        4.56        3.10      0.99 o 
  -3   1   4        9.61        8.38      1.06 o 
  -2   1   4       65.27       55.63      1.72 o 
  -1   1   4        1.23        0.87      0.63 o 
   0   1   4      187.41      204.24      3.60 o 
   1   1   4      354.15      388.24      5.90 o 
   2   1   4      479.94      490.91     11.32 o 
   3   1   4        3.88        5.44      1.37 o 
   4   1   4      163.87      165.20      6.13 o 
   5   1   4        6.65        9.80      2.19 o 
  -6   2   4       13.68       21.47      3.46 o 
  -5   2   4        1.36        1.25      1.13 o 
  -4   2   4      108.07      102.38      3.22 o 
  -3   2   4      194.71      193.94      4.25 o 
  -2   2   4      580.31      604.77      7.29 o 
  -1   2   4        4.19        1.68      0.45 o 
   0   2   4      837.17      855.77     11.95 o 
   1   2   4     1361.09     1465.85     19.46 o 
   2   2   4      257.06      256.76      7.35 o 
   3   2   4       65.74       67.14      3.62 o 
   4   2   4      148.78      139.73      5.89 o 
   5   2   4        0.30       -2.09      1.39 o 
  -6   3   4        2.01       -0.47      1.65 o 
  -5   3   4        0.01       -0.27      0.96 o 
  -4   3   4      122.49      116.02      3.51 o 
  -3   3   4        1.20        0.51      0.74 o 
  -2   3   4      494.22      507.21      7.73 o 
  -1   3   4        3.47        4.01      0.95 o 
   0   3   4        8.02        7.09      0.91 o 
   1   3   4      162.62      167.41      3.43 o 
   2   3   4        3.36        4.97      1.33 o 
   3   3   4      114.87      114.22      5.10 o 
   4   3   4       82.01       68.75      4.26 o 
   5   3   4        0.11       -2.24      1.56 o 
  -5   4   4       30.88       32.53      2.32 o 
  -4   4   4       91.41       87.88      3.61 o 
  -3   4   4        0.14       -0.87      0.66 o 
  -2   4   4      170.55      168.77      4.86 o 
  -1   4   4        7.60        6.26      2.25 o 
   0   4   4       16.90       14.62      1.16 o 
   1   4   4       85.71       83.80      2.39 o 
   2   4   4       63.54       67.96      3.70 o 
   3   4   4       10.26        9.47      2.26 o 
   4   4   4       51.35       41.67      3.57 o 
  -5   5   4       10.49       10.60      1.77 o 
  -4   5   4       29.38       29.28      3.20 o 
  -3   5   4        8.09        6.02      1.15 o 
  -2   5   4        2.01        2.54      1.27 o 
  -1   5   4      625.95      678.17     10.28 o 
   0   5   4      116.18      121.03      3.12 o 
   1   5   4        0.76        0.53      0.71 o 
   2   5   4      844.28      895.07     20.33 o 
   3   5   4        1.34       -0.97      1.51 o 
   4   5   4       27.52       34.92      4.02 o 
  -5   6   4       14.16       15.79      2.01 o 
  -4   6   4        1.32        2.53      1.20 o 
  -3   6   4      316.85      331.94      6.90 o 
  -2   6   4       23.61       28.82      3.04 o 
  -1   6   4        4.39        4.02      0.89 o 
   0   6   4        0.26       -0.15      0.66 o 
   1   6   4       17.56       15.58      1.54 o 
   2   6   4      130.66      134.84      5.97 o 
   3   6   4       30.65       22.10      3.29 o 
   4   6   4        5.47        1.37      1.86 o 
  -4   7   4      117.46      117.54      4.00 o 
  -3   7   4        7.06        7.20      2.53 o 
  -2   7   4      142.30      161.42      6.53 o 
  -1   7   4        0.11       -1.18      1.17 o 
   0   7   4       28.18       30.85      1.77 o 
   1   7   4      104.58       99.13      3.76 o 
   2   7   4       18.78       15.21      2.69 o 
   3   7   4        9.82       11.29      2.55 o 
  -4   8   4        2.04        1.62      1.35 o 
  -3   8   4        6.10        5.77      2.27 o 
  -2   8   4       35.06       36.66      3.36 o 
  -1   8   4        4.54        4.19      1.83 o 
   0   8   4        0.35       -1.36      0.91 o 
   1   8   4       19.82       20.94      2.28 o 
   2   8   4       36.34       33.97      3.90 o 
   3   8   4        3.55        4.08      2.42 o 
  -3   9   4       21.85       25.20      3.75 o 
  -2   9   4        6.42        7.70      2.45 o 
  -1   9   4        6.05        4.61      2.02 o 
   0   9   4       16.01       18.22      3.03 o 
   1   9   4       10.23        8.10      2.25 o 
   2   9   4        0.01       -0.55      1.95 o 
  -2  10   4        3.05        3.01      2.30 o 
  -1  10   4       42.12       39.57      4.39 o 
   0  10   4        0.14       -1.82      1.67 o 
  -1 -11   5        1.03       -0.04      1.69 o 
   0 -11   5        2.31       -0.21      1.85 o 
   1 -11   5        8.89        7.44      2.51 o 
  -2 -10   5        1.21        0.47      1.96 o 
  -1 -10   5       10.29       15.08      2.82 o 
   0 -10   5       43.67       36.40      3.35 o 
   1 -10   5       27.48       39.05      4.24 o 
   2 -10   5        4.01        6.24      2.41 o 
  -3  -9   5        0.07       -1.03      1.63 o 
  -2  -9   5        0.38       -1.49      1.32 o 
  -1  -9   5        0.02       -0.85      1.36 o 
   0  -9   5        2.41        0.99      1.82 o 
   1  -9   5       45.09       40.42      3.36 o 
   2  -9   5       16.36       13.71      2.66 o 
   3  -9   5        2.29        1.64      1.45 o 
  -3  -8   5        4.95        6.35      2.11 o 
  -2  -8   5       15.31       20.11      2.75 o 
  -1  -8   5        0.73        0.38      1.34 o 
   0  -8   5       25.23       27.17      2.66 o 
   1  -8   5      106.33      105.10      4.99 o 
   2  -8   5        0.65        0.54      0.88 o 
   3  -8   5        2.65        0.98      1.07 o 
   4  -8   5        6.19        6.00      2.19 o 
  -4  -7   5        0.48        0.54      1.53 o 
  -3  -7   5        4.55        2.86      1.66 o 
  -2  -7   5       21.23       22.01      2.62 o 
  -1  -7   5       20.43       22.37      2.18 o 
   0  -7   5      164.43      159.66      5.92 o 
   1  -7   5      134.02      132.61      5.36 o 
   2  -7   5        0.10       -0.03      0.79 o 
   3  -7   5      108.91       97.20      3.36 o 
   4  -7   5        2.80        1.26      1.73 o 
  -5  -6   5        8.82       11.68      3.17 o 
  -4  -6   5       32.11       32.04      2.80 o 
  -3  -6   5        2.30        2.56      1.43 o 
  -2  -6   5      287.03      296.13      8.67 o 
  -1  -6   5        2.43        2.44      1.13 o 
   0  -6   5        0.39       -0.21      0.93 o 
   1  -6   5       32.31       33.20      1.62 o 
   2  -6   5       30.68       27.17      1.27 o 
   3  -6   5        4.63        2.84      1.01 o 
   4  -6   5       23.29       30.83      3.08 o 
  -5  -5   5        2.72        6.27      2.58 o 
  -4  -5   5        3.45        2.16      1.40 o 
  -3  -5   5       84.31       82.79      3.95 o 
  -2  -5   5       48.19       44.70      2.78 o 
  -1  -5   5       86.32       83.68      3.72 o 
   0  -5   5      255.14      218.32      6.48 o 
   1  -5   5      197.31      210.96      3.52 o 
   2  -5   5       82.78       84.30      2.09 o 
   3  -5   5       19.01       17.06      2.00 o 
   4  -5   5        8.15        6.76      2.19 o 
   5  -5   5       19.79       19.16      3.47 o 
  -5  -4   5        2.36        3.44      2.46 o 
  -4  -4   5       13.35       11.34      1.31 o 
  -3  -4   5       70.73       74.68      2.41 o 
  -2  -4   5       18.54       21.02      1.68 o 
  -1  -4   5      124.39      112.46      4.11 o 
   0  -4   5        1.56        1.73      0.61 o 
   1  -4   5      105.63      118.87      3.21 o 
   2  -4   5        7.07        5.76      0.73 o 
   3  -4   5       15.63       18.94      1.71 o 
   4  -4   5       28.20       20.47      3.05 o 
   5  -4   5       11.83       15.70      3.25 o 
  -5  -3   5        1.38       -1.11      2.00 o 
  -4  -3   5       10.99       10.29      1.94 o 
  -3  -3   5       33.95       35.21      2.52 o 
  -1  -3   5       25.85       22.04      0.92 o 
   0  -3   5     1061.05     1069.75     14.95 o 
   1  -3   5      275.55      268.47      4.06 o 
   2  -3   5       54.47       63.85      1.66 o 
   3  -3   5      271.33      290.84      5.94 o 
   4  -3   5        2.63        1.75      1.05 o 
   5  -3   5        0.09       -1.33      1.59 o 
  -6  -2   5        2.10        3.46      2.58 o 
  -5  -2   5       30.47       29.49      2.13 o 
  -4  -2   5       47.93       51.40      3.24 o 
  -3  -2   5       24.00       21.36      2.04 o 
  -2  -2   5     1874.51     2066.87     39.44 o 
  -1  -2   5        8.81        8.48      0.90 o 
   0  -2   5       81.18       82.97      1.31 o 
   1  -2   5       12.85       15.25      0.77 o 
   2  -2   5       32.61       32.03      1.14 o 
   3  -2   5      380.26      401.05      8.94 o 
   4  -2   5       39.37       40.46      2.20 o 
   5  -2   5       12.59        6.68      2.55 o 
  -6  -1   5        0.27       -2.76      1.84 o 
  -5  -1   5        1.16       -0.74      1.02 o 
  -4  -1   5       16.72       18.05      2.95 o 
  -3  -1   5      158.70      162.57      3.80 o 
  -2  -1   5        3.18        0.27      1.13 o 
  -1  -1   5     1129.90     1144.09     19.19 o 
   0  -1   5        8.31        9.97      0.84 o 
   1  -1   5      322.68      308.29      3.44 o 
   2  -1   5      257.57      255.96      3.75 o 
   3  -1   5      244.74      256.61      5.93 o 
   4  -1   5      114.31      126.21      3.84 o 
   5  -1   5        0.75       -1.02      1.82 o 
  -6   0   5       15.74       22.86      3.52 o 
  -5   0   5        2.59        0.59      1.01 o 
  -4   0   5       16.46       19.74      1.77 o 
  -3   0   5      189.48      202.67      4.34 o 
  -2   0   5     2282.03     2259.24     24.44 o 
  -1   0   5      175.84      168.78      3.37 o 
   0   0   5      772.83      785.48     11.13 o 
   1   0   5      472.19      511.36      7.63 o 
   2   0   5      162.53      163.21      5.29 o 
   3   0   5       26.12       26.38      2.21 o 
   4   0   5        9.47       13.89      1.67 o 
   5   0   5        0.00       -0.65      1.12 o 
  -6   1   5        0.33       -0.33      1.95 o 
  -5   1   5        2.48        1.94      1.13 o 
  -4   1   5      114.45      107.82      3.31 o 
  -3   1   5       59.58       56.37      2.06 o 
  -2   1   5       70.40       71.94      1.64 o 
  -1   1   5      207.03      204.59      5.33 o 
   0   1   5       17.27       12.65      0.94 o 
   1   1   5      378.05      429.58      6.66 o 
   2   1   5       19.58       19.63      1.80 o 
   3   1   5       55.51       51.84      3.11 o 
   4   1   5       22.36       17.94      2.61 o 
   5   1   5        4.11        5.61      2.14 o 
  -6   2   5       10.19       15.96      3.04 o 
  -5   2   5       28.23       32.19      2.14 o 
  -4   2   5        2.19        2.43      0.99 o 
  -3   2   5        9.26       11.00      1.17 o 
  -2   2   5       32.82       30.90      1.21 o 
  -1   2   5       50.62       47.63      2.63 o 
   0   2   5        6.17        9.44      0.89 o 
   1   2   5       81.96       77.97      2.07 o 
   2   2   5        7.13       10.26      1.66 o 
   3   2   5      227.84      245.94      7.80 o 
   4   2   5       30.76       32.71      3.45 o 
   5   2   5        7.86        7.24      2.30 o 
  -5   3   5       61.16       64.73      4.60 o 
  -4   3   5       22.03       22.62      1.69 o 
  -3   3   5       38.95       35.37      1.71 o 
  -2   3   5       15.62       13.36      0.75 o 
  -1   3   5      501.55      530.48      8.26 o 
   0   3   5        6.55        4.12      0.75 o 
   1   3   5       48.44       47.67      2.99 o 
   2   3   5       43.03       30.39      2.50 o 
   3   3   5       37.69       37.78      3.01 o 
   4   3   5        3.04        1.34      1.62 o 
  -5   4   5        1.13       -0.22      1.04 o 
  -4   4   5        7.14        6.23      1.21 o 
  -3   4   5       19.48       16.92      1.40 o 
  -2   4   5        4.69        4.60      1.49 o 
  -1   4   5        3.21        4.98      1.15 o 
   0   4   5       17.67       14.39      2.93 o 
   1   4   5       67.70       71.46      2.28 o 
   2   4   5        0.32       -1.22      1.02 o 
   3   4   5        0.25       -1.00      1.13 o 
   4   4   5       32.45       35.68      3.34 o 
  -5   5   5       38.21       39.60      2.39 o 
  -4   5   5        3.41        1.14      1.44 o 
  -3   5   5       92.46       84.31      2.92 o 
  -2   5   5        7.11        9.62      2.06 o 
  -1   5   5      319.41      344.82      6.24 o 
   0   5   5        2.40        1.52      1.74 o 
   1   5   5      578.44      616.46     10.01 o 
   2   5   5       55.98       57.46      3.77 o 
   3   5   5       11.09        7.03      2.17 o 
   4   5   5        0.26        1.45      1.75 o 
  -5   6   5       17.65       22.02      2.55 o 
  -4   6   5       49.08       51.40      2.58 o 
  -3   6   5        0.86        0.02      1.17 o 
  -2   6   5       68.05       75.74      4.26 o 
  -1   6   5        1.29        3.16      1.39 o 
   0   6   5       40.37       40.73      1.96 o 
   1   6   5      388.23      409.38      7.62 o 
   2   6   5       12.39        8.27      2.24 o 
   3   6   5       28.43       33.86      3.91 o 
  -4   7   5        1.20        2.36      1.67 o 
  -3   7   5        4.69        4.11      1.93 o 
  -2   7   5        2.26        0.40      1.61 o 
  -1   7   5        0.04        1.11      1.45 o 
   0   7   5      168.70      188.27      4.67 o 
   1   7   5       46.22       49.00      3.52 o 
   2   7   5       22.09       26.67      3.35 o 
   3   7   5       19.62       24.54      3.70 o 
  -4   8   5       63.86       61.12      4.83 o 
  -3   8   5       26.47       25.82      3.82 o 
  -2   8   5        5.55        1.25      1.93 o 
  -1   8   5      185.47      199.25      7.61 o 
   0   8   5        0.03        1.44      1.75 o 
   1   8   5       27.49       28.30      3.28 o 
   2   8   5        7.24        9.15      2.48 o 
  -3   9   5        5.07        2.73      2.56 o 
  -2   9   5        2.33        2.14      1.87 o 
  -1   9   5        5.87        2.38      2.12 o 
   0   9   5        8.98        9.40      2.60 o 
   1   9   5        0.65        0.61      1.86 o 
  -1  10   5        1.02       -1.56      1.97 o 
   0  10   5       23.29       27.55      3.83 o 
  -1 -11   6        7.43       10.61      2.98 o 
   0 -11   6        0.53       -1.45      1.78 o 
   1 -11   6        7.07        8.57      2.60 o 
  -2 -10   6        5.23        4.25      2.24 o 
  -1 -10   6        1.54        5.67      2.36 o 
   0 -10   6        5.07        5.37      2.10 o 
   1 -10   6       14.55       14.16      2.97 o 
   2 -10   6        7.02        7.33      2.48 o 
  -3  -9   6       30.98       34.91      3.24 o 
  -2  -9   6       15.68       15.60      2.85 o 
  -1  -9   6        0.39       -1.03      1.36 o 
   0  -9   6      372.91      397.95     11.82 o 
   1  -9   6        8.87        7.99      2.32 o 
   2  -9   6        8.59        7.64      2.32 o 
   3  -9   6        6.42        2.49      1.30 o 
  -4  -8   6        3.03        3.96      1.99 o 
  -3  -8   6        0.13        0.07      1.57 o 
  -2  -8   6        3.25        3.78      1.68 o 
  -1  -8   6       67.12       63.04      3.95 o 
   0  -8   6      169.14      163.52      6.44 o 
   1  -8   6       14.84       16.18      2.62 o 
   2  -8   6       32.92       31.71      1.97 o 
   3  -8   6        0.21       -0.25      0.97 o 
  -4  -7   6        9.26       11.47      2.44 o 
  -3  -7   6       20.15       23.25      2.96 o 
  -2  -7   6       46.76       48.11      3.35 o 
  -1  -7   6        0.13       -1.68      1.12 o 
   0  -7   6       46.29       41.85      3.05 o 
   1  -7   6        0.18        0.34      1.09 o 
   2  -7   6       11.07        9.41      1.12 o 
   3  -7   6        0.88        3.26      1.68 o 
   4  -7   6        0.20       -0.42      1.64 o 
  -4  -6   6        7.79       12.50      2.26 o 
  -3  -6   6        3.24        2.34      1.58 o 
  -2  -6   6        9.51        8.03      1.90 o 
  -1  -6   6       17.31       19.20      2.46 o 
   0  -6   6       80.25       73.14      3.72 o 
   1  -6   6        0.34       -0.05      0.49 o 
   2  -6   6      130.54      140.38      3.01 o 
   3  -6   6        1.07       -1.76      1.22 o 
   4  -6   6        1.17        0.34      1.75 o 
  -4  -5   6        3.21        3.41      1.01 o 
  -3  -5   6       50.43       52.68      2.17 o 
  -2  -5   6       73.00       71.92      3.65 o 
  -1  -5   6       14.90       11.35      1.82 o 
   0  -5   6       71.16       69.48      2.39 o 
   1  -5   6       14.05        9.63      0.94 o 
   2  -5   6       44.56       42.33      1.53 o 
   3  -5   6       10.36        9.21      1.76 o 
   4  -5   6        0.01       -0.70      1.57 o 
  -4  -4   6       15.83       15.24      1.54 o 
  -3  -4   6       89.08       96.45      2.91 o 
  -2  -4   6      128.26      124.63      5.12 o 
  -1  -4   6        5.11        4.71      0.80 o 
   0  -4   6      236.38      260.46      5.10 o 
   1  -4   6       17.49       18.54      0.93 o 
   2  -4   6        0.31       -0.13      0.53 o 
   3  -4   6        7.26        5.77      1.26 o 
   4  -4   6        1.30        0.13      1.49 o 
   5  -4   6       18.59       17.48      3.33 o 
  -4  -3   6       27.14       25.07      2.99 o 
  -3  -3   6        0.02       -0.09      1.07 o 
  -2  -3   6       32.74       27.98      2.25 o 
  -1  -3   6       24.77       27.53      1.11 o 
   0  -3   6      163.04      154.65      2.68 o 
   1  -3   6      457.47      471.81      6.19 o 
   2  -3   6        0.62        0.01      0.47 o 
   3  -3   6      485.31      528.21      9.32 o 
   4  -3   6        0.09       -1.04      0.89 o 
   5  -3   6        3.70        2.27      2.10 o 
  -5  -2   6        8.58        1.66      1.61 o 
  -4  -2   6        5.31        3.91      1.68 o 
  -3  -2   6      195.00      206.97      6.91 o 
  -2  -2   6      322.71      358.21      9.45 o 
  -1  -2   6      283.51      278.06      5.20 o 
   0  -2   6       15.52       13.03      1.17 o 
   1  -2   6       64.60       62.27      1.52 o 
   2  -2   6      129.49      129.18      2.54 o 
   3  -2   6      458.02      487.14     10.15 o 
   4  -2   6        4.05        3.98      1.28 o 
   5  -2   6        0.35       -1.11      1.80 o 
  -5  -1   6       13.94        9.38      2.16 o 
  -4  -1   6       18.18       22.38      3.23 o 
  -3  -1   6       88.63       88.70      2.65 o 
  -2  -1   6     1211.44     1205.31     13.80 o 
  -1  -1   6      224.76      218.29      4.31 o 
   0  -1   6        2.56        1.54      0.65 o 
   1  -1   6      172.73      172.71      2.34 o 
   2  -1   6      256.78      258.17      5.24 o 
   3  -1   6      303.62      305.01      6.34 o 
   4  -1   6       26.12       27.74      1.89 o 
   5  -1   6        5.82        3.55      1.38 o 
  -5   0   6       19.94       19.07      2.91 o 
  -4   0   6        0.25       -0.37      0.81 o 
  -3   0   6      114.04      107.78      2.92 o 
  -2   0   6      431.10      452.65      5.90 o 
  -1   0   6       19.83       17.26      1.04 o 
   0   0   6      505.10      511.54      7.95 o 
   1   0   6      497.15      522.37      8.05 o 
   2   0   6      179.92      185.57      6.03 o 
   3   0   6      337.67      339.70      9.51 o 
   4   0   6       10.34       15.94      1.85 o 
   5   0   6        0.33        0.76      1.24 o 
  -5   1   6      101.50      111.03      5.55 o 
  -4   1   6        0.15       -0.47      0.76 o 
  -3   1   6        8.08        9.28      1.11 o 
  -2   1   6       21.78       22.16      0.97 o 
  -1   1   6       15.94       16.88      2.11 o 
   0   1   6       93.19      105.47      2.63 o 
   1   1   6       78.15       79.95      2.18 o 
   2   1   6       14.35        9.67      1.73 o 
   3   1   6      126.58      120.17      5.12 o 
   4   1   6        0.53        0.36      1.33 o 
   5   1   6        7.92        7.68      1.70 o 
  -5   2   6        4.29        4.17      2.08 o 
  -4   2   6       92.59       94.33      3.12 o 
  -3   2   6        1.71        2.05      0.77 o 
  -2   2   6      407.12      402.34      5.39 o 
  -1   2   6      175.69      162.49      3.53 o 
   0   2   6      363.49      344.81      5.98 o 
   1   2   6      307.39      307.81      5.47 o 
   2   2   6      101.68      101.38      4.46 o 
   3   2   6       12.81       12.07      2.22 o 
   4   2   6       32.53       30.21      2.89 o 
  -5   3   6       42.98       34.53      3.39 o 
  -4   3   6       26.50       30.55      4.35 o 
  -3   3   6       46.95       43.06      2.42 o 
  -2   3   6      258.48      256.41      4.86 o 
  -1   3   6      111.16      121.56      3.02 o 
   0   3   6      128.91      130.78      3.18 o 
   1   3   6        4.08        6.13      0.95 o 
   2   3   6       33.65       31.45      2.64 o 
   3   3   6      206.24      165.53      6.56 o 
   4   3   6        1.37        0.37      1.49 o 
  -5   4   6        5.61        4.94      2.32 o 
  -4   4   6       18.99       20.21      1.69 o 
  -3   4   6       34.27       31.58      1.70 o 
  -2   4   6      209.72      226.28      7.46 o 
  -1   4   6      137.69      136.61      3.37 o 
   0   4   6      100.83      101.77      2.89 o 
   1   4   6      156.10      155.08      3.72 o 
   2   4   6       65.46       66.10      3.87 o 
   3   4   6        4.98        1.21      1.56 o 
   4   4   6       18.11       15.36      2.86 o 
  -5   5   6        0.30        1.43      2.39 o 
  -4   5   6       11.09        8.71      3.05 o 
  -3   5   6        8.84       11.38      1.43 o 
  -2   5   6       37.88       35.45      2.95 o 
  -1   5   6       52.05       46.07      1.95 o 
   0   5   6      216.68      225.83      4.90 o 
   1   5   6        0.02        2.36      1.41 o 
   2   5   6        0.81        0.86      1.40 o 
   3   5   6       22.96       21.93      3.23 o 
   4   5   6        0.78       -0.70      1.72 o 
  -4   6   6      110.55      118.29      3.97 o 
  -3   6   6        5.85        3.43      1.93 o 
  -2   6   6       63.19       65.23      4.15 o 
  -1   6   6       29.22       30.61      2.86 o 
   0   6   6      119.88      120.08      5.35 o 
   1   6   6       70.38       63.08      3.82 o 
   2   6   6        0.49       -1.29      1.41 o 
   3   6   6        0.16       -0.38      1.71 o 
  -4   7   6       60.84       60.92      4.82 o 
  -3   7   6        1.92       -1.29      1.68 o 
  -2   7   6        4.17        2.27      1.78 o 
  -1   7   6        0.35        0.73      1.78 o 
   0   7   6        0.65        0.02      1.04 o 
   1   7   6       55.98       52.65      3.64 o 
   2   7   6       14.34       13.48      2.69 o 
   3   7   6        5.93        6.14      2.42 o 
  -3   8   6        0.00        1.21      2.11 o 
  -2   8   6       20.96       26.53      3.79 o 
  -1   8   6       87.82       95.98      5.39 o 
   0   8   6       12.20       11.31      2.66 o 
   1   8   6        4.44        2.62      1.96 o 
   2   8   6        2.49        2.10      2.05 o 
  -2   9   6       21.24       31.72      4.24 o 
  -1   9   6        1.94        1.36      2.21 o 
   0   9   6        4.75        6.01      2.43 o 
   1   9   6        6.71        9.09      2.61 o 
   0 -11   7       11.14       14.89      3.35 o 
  -2 -10   7        0.25       -0.86      1.72 o 
  -1 -10   7       12.95       11.18      2.89 o 
   0 -10   7       40.16       35.79      3.49 o 
   1 -10   7        1.17       -1.69      1.64 o 
   2 -10   7        7.52       10.54      2.66 o 
  -3  -9   7        4.82        4.73      2.14 o 
  -2  -9   7        8.89       10.27      2.61 o 
  -1  -9   7      117.42      121.35      5.96 o 
   0  -9   7       11.17       10.08      2.39 o 
   1  -9   7        0.57        1.34      1.68 o 
   2  -9   7        3.79        1.17      1.85 o 
   3  -9   7        9.67        9.97      2.49 o 
  -4  -8   7        7.99       13.35      2.67 o 
  -3  -8   7        5.33        6.59      2.28 o 
  -2  -8   7        4.44        5.51      1.90 o 
  -1  -8   7       97.78       96.31      4.99 o 
   0  -8   7        2.80        2.06      1.48 o 
   1  -8   7       17.45       19.88      2.91 o 
   2  -8   7       50.37       46.64      2.37 o 
   3  -8   7       27.75       27.61      2.84 o 
  -4  -7   7        0.74        1.85      1.87 o 
  -3  -7   7       10.25       12.54      2.51 o 
  -2  -7   7       14.36       17.88      2.75 o 
  -1  -7   7       34.77       36.51      2.96 o 
   0  -7   7       76.86       69.50      3.96 o 
   1  -7   7       16.71       15.34      2.09 o 
   2  -7   7        7.61        6.86      1.87 o 
   3  -7   7        8.41        6.64      1.96 o 
   4  -7   7        0.01        0.02      1.73 o 
  -4  -6   7        0.16       -0.71      1.31 o 
  -3  -6   7      234.02      244.72      8.25 o 
  -2  -6   7       21.88       25.94      2.99 o 
  -1  -6   7       21.14       27.89      3.04 o 
   0  -6   7        0.33        0.32      0.75 o 
   1  -6   7        1.13        1.47      0.87 o 
   2  -6   7        3.35        2.66      0.84 o 
   3  -6   7       34.73       44.02      3.23 o 
   4  -6   7        1.71       -0.49      1.73 o 
  -4  -5   7        9.74        8.11      1.80 o 
  -3  -5   7       16.49       17.85      1.70 o 
  -2  -5   7       80.25       80.05      4.98 o 
  -1  -5   7        0.14       -1.03      0.83 o 
   0  -5   7      236.42      247.46      5.31 o 
   1  -5   7       67.55       64.01      1.81 o 
   2  -5   7        6.80        4.46      1.22 o 
   3  -5   7       81.84       79.64      2.95 o 
   4  -5   7        6.16        7.57      2.31 o 
  -5  -4   7        0.00       -0.32      1.10 o 
  -4  -4   7       18.74       23.93      2.77 o 
  -3  -4   7      102.35      101.70      3.47 o 
  -2  -4   7       81.81       79.02      2.60 o 
  -1  -4   7       95.45       97.07      2.29 o 
   0  -4   7      371.93      380.36      6.89 o 
   1  -4   7       45.25       44.84      1.43 o 
   2  -4   7        1.33        0.37      0.63 o 
   3  -4   7       82.97       90.19      3.10 o 
   4  -4   7        2.28        0.78      1.71 o 
  -5  -3   7       49.16       55.73      3.91 o 
  -4  -3   7        5.03        5.03      1.86 o 
  -3  -3   7       34.79       29.40      2.63 o 
  -2  -3   7      181.54      190.06      6.39 o 
  -1  -3   7      106.73      107.99      3.57 o 
   0  -3   7      110.90      108.86      2.56 o 
   1  -3   7       49.95       51.90      1.51 o 
   2  -3   7      164.92      170.91      4.09 o 
   3  -3   7      219.92      227.03      5.64 o 
   4  -3   7       33.08       35.13      2.19 o 
  -5  -2   7       20.73       11.15      2.54 o 
  -4  -2   7        0.29        0.20      1.40 o 
  -3  -2   7      116.25      119.96      5.27 o 
  -2  -2   7      210.15      216.17      6.96 o 
  -1  -2   7      127.34      122.58      3.17 o 
   0  -2   7       28.44       26.76      2.01 o 
   1  -2   7        0.76        0.60      0.43 o 
   2  -2   7        0.27       -0.12      0.77 o 
   3  -2   7        1.56        1.23      0.97 o 
   4  -2   7        0.21       -0.84      1.05 o 
  -5  -1   7        9.16        3.95      1.90 o 
  -4  -1   7        9.65       12.18      2.54 o 
  -3  -1   7      348.87      366.05     10.28 o 
  -2  -1   7       50.06       44.55      6.62 o 
  -1  -1   7       30.32       31.71      2.00 o 
   0  -1   7       16.51       13.31      1.20 o 
   1  -1   7       40.14       41.26      1.07 o 
   2  -1   7      340.32      355.90      6.73 o 
   3  -1   7       94.29       95.90      3.22 o 
   4  -1   7       19.04       21.44      2.12 o 
  -5   0   7       17.22       14.19      2.68 o 
  -4   0   7       20.12       16.11      2.50 o 
  -3   0   7      124.10      128.62      5.45 o 
  -2   0   7      265.83      278.04      5.49 o 
  -1   0   7        0.84        0.51      0.56 o 
   0   0   7      718.97      720.37     10.87 o 
   1   0   7        3.61        5.78      1.02 o 
   2   0   7       50.58       49.33      3.04 o 
   3   0   7       37.87       30.99      2.71 o 
   4   0   7        1.49        1.15      1.12 o 
  -5   1   7        1.40       -0.84      1.78 o 
  -4   1   7        0.11        0.09      1.44 o 
  -3   1   7       66.45       74.82      4.05 o 
  -2   1   7       52.74       50.61      1.98 o 
  -1   1   7        4.41        3.90      1.69 o 
   0   1   7      268.11      287.64      5.38 o 
   1   1   7       19.02       20.58      1.23 o 
   2   1   7       44.67       41.43      2.84 o 
   3   1   7        3.10       -0.95      1.23 o 
   4   1   7       31.68       32.04      3.08 o 
  -5   2   7       35.06       41.68      4.38 o 
  -4   2   7       40.90       37.98      3.28 o 
  -3   2   7        7.51        4.80      1.64 o 
  -2   2   7        0.18       -0.73      0.53 o 
  -1   2   7      394.20      377.49      6.66 o 
   0   2   7       26.05       26.56      1.45 o 
   1   2   7      106.10      101.26      4.29 o 
   2   2   7       14.85       16.81      2.37 o 
   3   2   7      120.99       97.29      4.94 o 
   4   2   7        6.76        5.57      2.00 o 
  -5   3   7        4.85        2.22      2.28 o 
  -4   3   7        5.56        2.41      1.94 o 
  -3   3   7       43.21       42.37      3.24 o 
  -2   3   7       10.08        9.15      1.14 o 
  -1   3   7      311.60      298.62      5.71 o 
   0   3   7      324.29      345.66      6.35 o 
   1   3   7       66.05       70.29      3.67 o 
   2   3   7       38.11       41.58      3.08 o 
   3   3   7        5.15        2.25      1.80 o 
   4   3   7        0.24        0.39      1.90 o 
  -5   4   7        7.99        8.30      2.58 o 
  -4   4   7        0.00       -0.45      1.72 o 
  -3   4   7       67.45       66.51      4.14 o 
  -2   4   7        0.10       -0.91      1.13 o 
  -1   4   7       43.16       35.46      3.17 o 
   0   4   7      191.34      193.26      4.42 o 
   1   4   7       71.83       68.82      3.84 o 
   2   4   7        1.67        0.20      1.31 o 
   3   4   7        7.43        7.09      2.19 o 
   4   4   7        4.63        6.30      2.33 o 
  -4   5   7       20.49       10.28      2.73 o 
  -3   5   7        4.99        2.40      1.76 o 
  -2   5   7      159.33      157.54      6.46 o 
  -1   5   7       84.52       86.55      2.83 o 
   0   5   7       34.83       32.98      1.89 o 
   1   5   7      451.58      490.73     12.79 o 
   2   5   7        7.20        2.18      1.79 o 
   3   5   7       34.69       31.81      3.84 o 
  -4   6   7       28.92       32.52      4.34 o 
  -3   6   7       11.53        6.85      2.35 o 
  -2   6   7       12.15       16.94      2.93 o 
  -1   6   7       66.72       65.66      4.14 o 
   0   6   7      123.06      125.29      5.32 o 
   1   6   7        0.02       -1.71      1.14 o 
   2   6   7       14.01       17.62      2.85 o 
   3   6   7        6.12        8.14      2.51 o 
  -3   7   7        4.80        2.95      2.46 o 
  -2   7   7       11.23       12.89      2.80 o 
  -1   7   7       38.57       42.89      3.50 o 
   0   7   7        7.82        4.76      1.31 o 
   1   7   7       47.09       50.91      3.69 o 
   2   7   7        1.70       -0.04      1.76 o 
  -3   8   7       30.65       40.80      4.82 o 
  -2   8   7        0.80        1.02      2.29 o 
  -1   8   7        3.72        4.97      2.31 o 
   1   8   7       16.09       10.06      2.44 o 
  -1   9   7        0.02        0.21      2.21 o 
  -2 -10   8        4.22        6.17      2.57 o 
  -1 -10   8       41.22       47.87      4.07 o 
   0 -10   8        9.02        5.31      2.38 o 
   1 -10   8        0.08       -0.31      1.74 o 
  -3  -9   8        0.12       -1.55      2.05 o 
  -2  -9   8        0.50       -0.17      1.62 o 
  -1  -9   8        0.27       -1.01      1.43 o 
   0  -9   8        4.08       -0.08      1.74 o 
   1  -9   8        4.67        4.38      1.94 o 
   2  -9   8       14.52       19.75      3.33 o 
  -3  -8   8       28.61       25.60      3.53 o 
  -2  -8   8        1.78        2.23      1.65 o 
  -1  -8   8       53.22       59.04      4.03 o 
   0  -8   8        0.00       -1.90      1.27 o 
   1  -8   8        0.17       -0.02      1.47 o 
   2  -8   8        3.72        0.98      1.58 o 
  -4  -7   8        4.49        3.93      1.87 o 
  -3  -7   8        4.65        6.62      2.32 o 
  -2  -7   8        5.90        7.98      2.25 o 
  -1  -7   8       60.06       62.51      3.92 o 
   0  -7   8       75.62       75.84      4.21 o 
   1  -7   8        0.93       -0.65      0.77 o 
   2  -7   8       77.42       76.12      3.06 o 
   3  -7   8        3.97        1.01      1.62 o 
  -4  -6   8        1.02        0.48      1.73 o 
  -3  -6   8        0.66        2.29      1.53 o 
  -2  -6   8       10.83       11.45      2.32 o 
  -1  -6   8       33.57       31.00      2.74 o 
   0  -6   8       58.54       52.51      4.86 o 
   1  -6   8       15.23       16.40      1.71 o 
   2  -6   8       17.53       16.53      2.14 o 
   3  -6   8       13.21       12.68      2.38 o 
   4  -6   8       13.88       17.32      3.16 o 
  -5  -5   8        2.76        5.14      1.37 o 
  -4  -5   8        7.79        7.29      1.48 o 
  -3  -5   8        0.16       -1.23      0.82 o 
  -2  -5   8       39.47       38.20      1.94 o 
  -1  -5   8       12.71       13.19      2.11 o 
   0  -5   8        8.09        6.62      1.16 o 
   1  -5   8       66.48       64.87      2.51 o 
   2  -5   8        4.24        3.79      1.09 o 
   3  -5   8        8.86       11.51      2.16 o 
   4  -5   8        0.09       -1.25      1.72 o 
  -5  -4   8        0.00       -0.17      1.23 o 
  -4  -4   8        5.46        8.39      1.64 o 
  -3  -4   8        4.83        7.38      1.73 o 
  -2  -4   8       44.88       44.71      2.14 o 
  -1  -4   8        1.14        0.15      0.53 o 
   0  -4   8       21.32       18.85      1.41 o 
   1  -4   8        5.65        5.14      1.14 o 
   2  -4   8       41.52       40.29      3.88 o 
   3  -4   8       22.86       24.42      2.09 o 
   4  -4   8       22.88       26.53      3.59 o 
  -5  -3   8        0.67        0.10      1.82 o 
  -4  -3   8        1.18        0.63      1.61 o 
  -3  -3   8       33.74       30.38      3.36 o 
  -2  -3   8        2.94        2.73      1.47 o 
  -1  -3   8      496.32      499.96      6.81 o 
   0  -3   8      160.54      151.39      3.44 o 
   1  -3   8       28.90       29.03      1.57 o 
   2  -3   8      863.82      934.10     20.57 o 
   3  -3   8        0.16       -1.12      1.08 o 
   4  -3   8       35.37       37.95      2.39 o 
  -5  -2   8       10.59        4.79      2.29 o 
  -4  -2   8       10.77       11.64      2.63 o 
  -3  -2   8      378.03      393.81     11.26 o 
  -2  -2   8        0.73       -0.05      0.74 o 
  -1  -2   8       30.69       26.53      1.53 o 
   0  -2   8        6.51        5.56      1.43 o 
   1  -2   8       12.11       11.95      1.13 o 
   2  -2   8      302.25      314.34      6.29 o 
   3  -2   8       13.81       10.49      3.29 o 
   4  -2   8        0.01       -1.34      1.07 o 
  -5  -1   8        8.92        6.40      2.59 o 
  -4  -1   8        0.17       -1.10      1.59 o 
  -3  -1   8      277.20      273.16      8.78 o 
  -2  -1   8      152.20      155.60      4.01 o 
  -1  -1   8       18.60       18.93      1.41 o 
   0  -1   8      265.07      257.59      5.14 o 
   1  -1   8       46.56       47.52      1.45 o 
   2  -1   8       41.03       40.24      1.97 o 
   3  -1   8      100.02      100.55      3.43 o 
   4  -1   8        1.12       -0.39      1.72 o 
  -5   0   8       38.88       30.25      3.81 o 
  -4   0   8       24.20       25.16      3.34 o 
  -3   0   8       99.60       80.10      4.41 o 
  -2   0   8       88.19       83.79      2.74 o 
  -1   0   8      136.84      137.64      3.48 o 
   0   0   8       63.95       68.17      3.43 o 
   1   0   8       39.67       41.90      2.48 o 
   2   0   8        0.03       -1.44      0.96 o 
   3   0   8       30.38       31.63      2.02 o 
   4   0   8        4.59        5.13      1.50 o 
  -5   1   8        9.54        5.41      2.17 o 
  -4   1   8       53.07       56.79      3.97 o 
  -3   1   8       40.49       38.74      3.15 o 
  -2   1   8       68.34       64.39      2.36 o 
  -1   1   8      245.47      241.55      4.99 o 
   0   1   8       47.18       46.43      1.92 o 
   1   1   8       17.41       13.22      2.08 o 
   2   1   8       11.30       10.53      2.00 o 
   3   1   8        0.01        0.43      1.32 o 
   4   1   8        5.44        5.81      2.14 o 
  -5   2   8        2.48        0.95      2.00 o 
  -4   2   8       13.06        9.53      2.49 o 
  -3   2   8       95.46       90.10      4.80 o 
  -2   2   8        0.96       -0.52      0.65 o 
  -1   2   8      222.98      222.85      7.61 o 
   0   2   8       46.85       48.47      2.03 o 
   1   2   8       22.72       19.79      2.51 o 
   2   2   8        1.68        1.20      1.50 o 
   3   2   8       26.05       22.81      3.06 o 
   4   2   8       14.34       20.91      3.28 o 
  -5   3   8        6.95        9.40      2.91 o 
  -4   3   8        0.00       -1.34      1.55 o 
  -3   3   8       13.56       13.87      2.54 o 
  -2   3   8      196.73      192.26      7.00 o 
  -1   3   8        0.09       -0.91      0.70 o 
   0   3   8       16.22       16.84      1.59 o 
   1   3   8        7.23        7.03      1.83 o 
   2   3   8       22.83       17.11      2.68 o 
   3   3   8        0.15       -0.69      1.34 o 
  -4   4   8        0.00       -2.29      1.56 o 
  -3   4   8        2.37        0.95      1.66 o 
  -2   4   8        2.07       -0.03      1.32 o 
  -1   4   8       82.29       81.21      2.78 o 
   0   4   8        5.99        4.49      1.22 o 
   1   4   8        0.26        0.63      1.41 o 
   2   4   8       13.41        8.05      2.19 o 
   3   4   8       28.43       21.77      3.26 o 
  -4   5   8       18.09       17.26      3.33 o 
  -3   5   8       11.31       10.12      2.57 o 
  -2   5   8       34.67       35.99      3.14 o 
  -1   5   8       20.24       21.80      2.99 o 
   0   5   8      511.94      536.30     11.59 o 
   1   5   8       17.50       13.36      2.59 o 
   2   5   8        3.79        2.23      1.68 o 
   3   5   8       13.91       19.19      3.31 o 
  -4   6   8        8.97       10.88      3.01 o 
  -3   6   8       12.03       10.83      2.78 o 
  -2   6   8        0.03       -1.30      1.70 o 
  -1   6   8        0.08       -1.58      1.49 o 
   0   6   8       24.55       29.82      2.36 o 
   1   6   8        0.66        0.50      1.63 o 
   2   6   8        3.43        1.78      2.02 o 
  -3   7   8        8.66        7.22      2.69 o 
  -2   7   8       13.17       14.75      2.89 o 
  -1   7   8       18.14       25.38      3.55 o 
   1   7   8       24.20       27.75      3.48 o 
  -2   8   8       44.37       45.46      4.27 o 
  -1   8   8        4.99        5.86      2.48 o 
  -1 -10   9       35.86       42.72      4.70 o 
   0 -10   9        0.72       -1.13      1.85 o 
  -2  -9   9       14.06       19.06      3.47 o 
  -1  -9   9      176.58      203.03      8.25 o 
   0  -9   9        0.07        0.70      1.77 o 
   1  -9   9        6.11        5.41      2.16 o 
  -3  -8   9        1.17       -0.57      1.84 o 
  -2  -8   9       45.19       43.33      3.68 o 
  -1  -8   9       21.21       27.70      3.40 o 
   0  -8   9       22.67       17.15      2.86 o 
   1  -8   9       27.12       29.75      3.52 o 
   2  -8   9        0.79       -0.19      1.18 o 
  -3  -7   9        8.05        8.08      2.27 o 
  -2  -7   9       10.00       10.96      2.66 o 
  -1  -7   9        8.43        8.01      2.08 o 
   0  -7   9       15.34       19.30      2.74 o 
   1  -7   9       12.54       12.21      1.69 o 
   2  -7   9        3.85        5.47      1.81 o 
  -4  -6   9        0.39        0.35      1.85 o 
  -3  -6   9        1.03       -0.94      1.51 o 
  -2  -6   9       18.58       18.95      2.72 o 
  -1  -6   9       45.79       48.15      3.44 o 
   0  -6   9        0.34        0.39      0.90 o 
   1  -6   9       25.66       27.18      1.83 o 
   2  -6   9       31.76       30.99      2.93 o 
   3  -6   9       10.71       15.03      2.72 o 
  -4  -5   9        9.96        5.67      1.52 o 
  -3  -5   9        0.78        0.00      1.02 o 
  -2  -5   9        7.09        7.32      1.33 o 
  -1  -5   9      300.90      296.06      6.49 o 
   0  -5   9        2.80        2.04      0.89 o 
   1  -5   9       35.19       37.18      2.36 o 
   2  -5   9       20.25       22.71      2.86 o 
   3  -5   9        1.98        1.99      1.73 o 
  -4  -4   9       21.88       28.66      2.50 o 
  -3  -4   9       37.79       43.56      2.37 o 
  -2  -4   9        0.97       -1.41      1.07 o 
  -1  -4   9        4.23        2.81      0.91 o 
   0  -4   9        1.51        0.25      0.73 o 
   1  -4   9        5.79        6.19      1.17 o 
   2  -4   9      134.54      126.73      5.52 o 
   3  -4   9        9.16       10.22      2.34 o 
   4  -4   9       49.34       62.77      4.24 o 
  -5  -3   9        2.35        1.79      2.07 o 
  -4  -3   9       29.59       34.77      3.87 o 
  -3  -3   9       56.92       62.56      4.01 o 
  -2  -3   9        5.71        3.44      1.04 o 
  -1  -3   9       48.99       46.75      1.72 o 
   0  -3   9       86.29       83.40      3.51 o 
   1  -3   9       23.66       23.21      1.64 o 
   2  -3   9        3.75        5.12      1.81 o 
   3  -3   9       11.49       14.71      2.45 o 
   4  -3   9        3.96        2.20      1.83 o 
  -5  -2   9       13.13       10.26      2.86 o 
  -4  -2   9        2.06        1.50      1.83 o 
  -3  -2   9       96.34       86.12      4.83 o 
  -2  -2   9       68.15       65.04      2.63 o 
  -1  -2   9        2.29        2.68      0.86 o 
   0  -2   9       23.32       22.23      2.13 o 
   1  -2   9        1.85        1.69      0.73 o 
   2  -2   9      221.59      237.73      7.96 o 
   3  -2   9        2.85        4.19      1.73 o 
   4  -2   9        1.12        3.13      2.04 o 
  -5  -1   9       14.41       18.88      3.25 o 
  -4  -1   9        6.26        5.10      2.24 o 
  -3  -1   9      124.03      123.75      5.79 o 
  -2  -1   9       71.14       68.18      4.60 o 
  -1  -1   9        6.82        4.85      1.06 o 
   0  -1   9      346.95      339.13      6.50 o 
   1  -1   9       14.64       15.91      1.62 o 
   2  -1   9       32.89       33.11      2.82 o 
   3  -1   9        9.39       12.93      2.46 o 
   4  -1   9       18.47       25.44      3.56 o 
  -5   0   9        0.40       -1.24      1.79 o 
  -4   0   9      130.20      117.44      5.84 o 
  -3   0   9       38.30       31.89      3.03 o 
  -2   0   9       11.78       10.12      1.61 o 
  -1   0   9      540.30      528.49      9.04 o 
   0   0   9        0.01       -0.33      0.70 o 
   1   0   9       92.68       92.99      4.44 o 
   2   0   9        0.17       -0.03      1.25 o 
   3   0   9        0.72       -1.48      1.32 o 
   4   0   9        0.25       -0.33      1.64 o 
  -5   1   9        0.41        0.50      2.03 o 
  -4   1   9        9.86        6.30      2.41 o 
  -3   1   9        0.01       -0.97      1.24 o 
  -2   1   9        1.21        0.46      0.92 o 
  -1   1   9        0.29       -0.41      0.78 o 
   0   1   9       27.38       28.75      1.66 o 
   1   1   9       74.38       68.62      3.88 o 
   2   1   9      107.96       98.02      4.94 o 
   3   1   9        0.11       -0.54      1.50 o 
  -5   2   9       15.83       15.49      3.31 o 
  -4   2   9        2.72        1.89      1.93 o 
  -3   2   9       11.23       10.87      2.50 o 
  -2   2   9       62.29       61.77      2.45 o 
  -1   2   9        7.68        9.10      1.34 o 
   0   2   9      257.11      254.89      5.48 o 
   1   2   9        0.52       -1.38      1.27 o 
   2   2   9      214.17      215.72      7.81 o 
   3   2   9       13.31       12.46      2.67 o 
  -4   3   9        4.22       -0.44      1.56 o 
  -3   3   9      129.25      133.08      6.31 o 
  -2   3   9       10.60       12.72      2.35 o 
  -1   3   9        1.64        1.14      0.95 o 
   0   3   9      214.97      234.76      5.34 o 
   1   3   9        9.84        7.71      2.03 o 
   2   3   9       36.25       29.50      3.49 o 
   3   3   9        2.70        0.98      1.72 o 
  -4   4   9       23.37       25.07      3.68 o 
  -3   4   9        3.41        3.34      1.82 o 
  -2   4   9        0.05       -1.51      1.49 o 
  -1   4   9        1.75        2.05      1.04 o 
   0   4   9       32.41       33.99      2.09 o 
   1   4   9       62.56       54.88      3.71 o 
   2   4   9        0.67       -0.45      1.57 o 
   3   4   9       12.35       12.88      2.91 o 
  -4   5   9       32.21       33.44      4.67 o 
  -3   5   9        1.03        2.33      2.20 o 
  -2   5   9       16.31       20.29      3.32 o 
  -1   5   9        0.15       -0.88      1.54 o 
   0   5   9       37.14       35.66      3.08 o 
   1   5   9       19.59       24.46      3.30 o 
   2   5   9       12.80        7.62      2.51 o 
  -3   6   9        9.47       14.57      3.42 o 
  -2   6   9        0.15       -0.98      1.92 o 
  -1   6   9       42.22       47.42      3.81 o 
   0   6   9        6.51        0.97      1.76 o 
   1   6   9        7.91        8.21      2.38 o 
  -2   7   9        8.82        4.35      2.48 o 
  -1   7   9       15.31       23.80      3.57 o 
  -1  -9  10        0.08       -1.48      1.56 o 
   0  -9  10        0.05       -0.39      1.55 o 
   1  -9  10       10.44        7.51      2.63 o 
  -2  -8  10       16.33       17.63      3.25 o 
  -1  -8  10       13.44       12.90      2.81 o 
   0  -8  10        5.93        6.22      2.12 o 
   1  -8  10       10.44       11.75      4.01 o 
   2  -8  10       19.87       16.70      3.11 o 
  -3  -7  10        3.93        4.04      2.10 o 
  -2  -7  10       30.56       36.16      3.51 o 
  -1  -7  10        2.43       -0.30      1.37 o 
   0  -7  10        7.65        7.38      3.03 o 
   1  -7  10       11.92       12.76      4.21 o 
   2  -7  10        0.19       -1.78      1.39 o 
  -4  -6  10       34.46       50.13      5.06 o 
  -3  -6  10        0.03        0.30      1.93 o 
  -2  -6  10        2.09        3.21      1.79 o 
  -1  -6  10        7.62        1.96      1.68 o 
   0  -6  10        1.91        0.79      1.01 o 
   1  -6  10        0.02       -1.28      0.85 o 
   2  -6  10        1.73        1.91      1.58 o 
   3  -6  10       12.76       20.21      3.17 o 
  -4  -5  10       28.07       35.61      2.93 o 
  -3  -5  10       10.87       10.48      1.76 o 
  -2  -5  10        6.10        6.27      1.69 o 
  -1  -5  10       15.59       13.70      1.73 o 
   0  -5  10        3.39        3.72      1.07 o 
   1  -5  10        0.24        0.08      0.90 o 
   2  -5  10        9.10        8.72      2.32 o 
   3  -5  10       21.10       26.03      3.57 o 
  -4  -4  10        7.80       12.00      2.13 o 
  -3  -4  10        5.44        8.88      1.72 o 
  -2  -4  10       20.27       23.78      2.14 o 
  -1  -4  10      108.12      108.19      2.82 o 
   0  -4  10       10.24       10.02      2.43 o 
   1  -4  10        0.89       -0.51      0.89 o 
   2  -4  10      115.90      118.71      5.56 o 
   3  -4  10        2.33        5.03      1.98 o 
  -4  -3  10        4.21       -0.65      2.12 o 
  -3  -3  10       78.21       80.53      4.78 o 
  -2  -3  10       41.02       35.78      2.40 o 
  -1  -3  10        0.24       -0.97      0.65 o 
   0  -3  10       65.67       59.87      1.94 o 
   1  -3  10        5.09        5.35      1.19 o 
   2  -3  10       11.52        9.07      2.14 o 
   3  -3  10       25.20       31.36      3.61 o 
  -4  -2  10      219.81      205.27      8.37 o 
  -3  -2  10        3.18        0.02      1.60 o 
  -2  -2  10       49.81       48.70      2.37 o 
  -1  -2  10       36.54       33.30      4.28 o 
   0  -2  10       44.00       44.88      1.68 o 
   1  -2  10       79.95       71.69      4.07 o 
   2  -2  10        1.94       -0.06      1.45 o 
   3  -2  10        2.01        0.80      1.62 o 
  -4  -1  10       23.16       14.64      3.01 o 
  -3  -1  10        1.67        0.70      1.51 o 
  -2  -1  10        2.59        0.63      2.37 o 
  -1  -1  10        0.23        0.21      0.82 o 
   0  -1  10        2.00        2.34      1.48 o 
   1  -1  10      271.49      290.00      9.10 o 
   2  -1  10       85.49       89.73      4.75 o 
   3  -1  10        8.31       11.95      2.52 o 
  -4   0  10        0.44       -0.36      1.80 o 
  -3   0  10       35.66       34.11      3.71 o 
  -2   0  10        6.45        3.75      1.06 o 
  -1   0  10       60.86       57.73      2.96 o 
   0   0  10        7.76        6.02      1.23 o 
   1   0  10       82.60       76.66      4.24 o 
   2   0  10        2.92        4.89      1.91 o 
   3   0  10        0.66        0.61      1.67 o 
  -4   1  10       10.26       12.00      2.86 o 
  -3   1  10       32.13       32.36      3.12 o 
  -2   1  10        0.25        0.76      0.93 o 
  -1   1  10       72.97       71.36      2.71 o 
   0   1  10       41.87       39.60      2.06 o 
   1   1  10        0.05       -0.14      1.25 o 
   2   1  10       11.19        8.33      2.40 o 
   3   1  10       21.17       20.16      3.24 o 
  -4   2  10        0.50       -1.64      1.87 o 
  -3   2  10        0.54       -0.16      1.61 o 
  -2   2  10        0.77        1.19      0.91 o 
  -1   2  10        9.33        7.59      1.29 o 
   0   2  10       40.88       38.71      2.09 o 
   1   2  10       12.00       11.39      2.45 o 
   2   2  10       41.03       35.36      3.26 o 
   3   2  10       13.14       18.32      3.25 o 
  -4   3  10        1.67        1.99      2.12 o 
  -3   3  10        3.61        3.01      2.00 o 
  -2   3  10       12.55       16.24      2.78 o 
  -1   3  10        0.45       -0.47      1.86 o 
   0   3  10        6.25        4.80      1.85 o 
   1   3  10       60.02       60.58      4.00 o 
   2   3  10        0.43        1.02      1.73 o 
  -4   4  10       27.02       29.17      4.20 o 
  -3   4  10        9.54       11.08      2.70 o 
  -2   4  10       61.36       56.65      4.19 o 
  -1   4  10      103.71      113.84      3.69 o 
   0   4  10       85.52       90.13      4.71 o 
   1   4  10       16.24       20.40      3.08 o 
   2   4  10        0.03       -1.47      1.81 o 
  -3   5  10       21.55       19.62      3.53 o 
  -2   5  10       12.47       18.14      3.18 o 
  -1   5  10      128.06      126.66      6.12 o 
   0   5  10       72.81       84.28      4.76 o 
   1   5  10       26.54       30.46      3.66 o 
  -2   6  10        3.75        5.50      2.41 o 
  -1   6  10       21.39       28.54      3.82 o 
  -2  -8  11       12.26        9.04      2.88 o 
  -1  -8  11        0.23       -0.15      1.80 o 
   0  -8  11        2.00       -0.54      1.71 o 
   1  -8  11       13.70        9.50      2.00 o 
  -2  -7  11        0.00       -1.79      1.58 o 
  -1  -7  11        4.55        3.03      1.89 o 
   0  -7  11       11.20       13.22      1.91 o 
   1  -7  11        0.72        1.29      1.23 o 
  -3  -6  11        0.11       -2.30      1.65 o 
  -2  -6  11        0.73       -1.64      1.71 o 
  -1  -6  11       28.46       32.17      3.07 o 
   0  -6  11        0.00       -1.11      0.97 o 
   1  -6  11       13.50       11.86      2.46 o 
   2  -6  11        1.14       -1.64      1.72 o 
  -3  -5  11        2.69        4.26      1.54 o 
  -2  -5  11        1.36       -0.03      1.00 o 
  -1  -5  11        6.92        9.24      2.60 o 
   0  -5  11       18.20       19.06      3.07 o 
   1  -5  11       55.07       51.70      3.70 o 
   2  -5  11        0.05       -1.75      1.34 o 
  -4  -4  11       11.05        7.66      2.07 o 
  -3  -4  11        8.47       13.84      2.27 o 
  -2  -4  11       11.01       11.20      1.78 o 
  -1  -4  11       14.08       13.32      1.70 o 
   0  -4  11       22.37       23.70      2.19 o 
   1  -4  11      110.54      114.63      5.65 o 
   2  -4  11        4.56        6.70      2.28 o 
  -4  -3  11       39.77       39.00      4.38 o 
  -3  -3  11        0.36        1.11      1.60 o 
  -2  -3  11       56.38       50.53      3.52 o 
  -1  -3  11       34.02       35.91      1.74 o 
   0  -3  11       97.30       98.95      2.90 o 
   1  -3  11      547.84      593.70     15.47 o 
   2  -3  11       11.87       13.07      2.61 o 
   3  -3  11        8.73        9.11      2.64 o 
  -4  -2  11       12.44       13.24      3.12 o 
  -3  -2  11        1.89        0.48      1.66 o 
  -2  -2  11        3.76        3.45      1.53 o 
  -1  -2  11       20.38       21.29      2.03 o 
   0  -2  11        1.54        0.11      0.79 o 
   1  -2  11       48.86       51.40      3.74 o 
   2  -2  11        3.43        2.66      1.74 o 
   3  -2  11        0.47        1.11      1.72 o 
  -4  -1  11       95.01       94.73      5.73 o 
  -3  -1  11        3.00        3.20      1.91 o 
  -2  -1  11        2.83        2.84      1.09 o 
  -1  -1  11      146.31      138.38      4.09 o 
   0  -1  11       39.06       37.18      2.10 o 
   1  -1  11        5.94        6.52      1.98 o 
   2  -1  11       23.69       25.21      3.26 o 
   3  -1  11        0.06       -0.36      1.66 o 
  -4   0  11        0.12        0.56      2.00 o 
  -3   0  11        6.00        9.97      2.38 o 
  -2   0  11        0.42        1.54      1.05 o 
  -1   0  11        6.04        2.87      3.09 o 
   0   0  11       92.63      100.37      3.37 o 
   1   0  11       17.75       19.73      2.87 o 
   2   0  11       27.37       22.50      3.27 o 
  -4   1  11        0.93        0.04      1.96 o 
  -3   1  11       39.47       35.42      3.46 o 
  -2   1  11        1.38       -0.40      0.94 o 
  -1   1  11        0.37       -1.24      0.83 o 
   0   1  11       23.67       20.87      2.86 o 
   1   1  11       39.04       30.96      3.53 o 
   2   1  11       10.83       12.58      2.61 o 
  -4   2  11       35.52       33.35      4.21 o 
  -3   2  11       40.32       50.23      4.00 o 
  -2   2  11       69.09       67.07      4.30 o 
  -1   2  11       30.91       28.78      1.93 o 
   0   2  11        8.88        7.86      2.07 o 
   1   2  11        1.06        1.51      1.68 o 
   2   2  11        0.94       -0.92      1.72 o 
  -3   3  11        5.82        8.52      2.84 o 
  -2   3  11       73.42       76.24      4.71 o 
  -1   3  11       16.87       17.08      1.97 o 
   0   3  11        5.71        3.49      1.81 o 
   1   3  11        5.26        6.72      2.41 o 
   2   3  11        0.31        0.28      1.99 o 
  -3   4  11       11.20       14.41      3.58 o 
  -2   4  11        0.87        2.29      2.03 o 
  -1   4  11       57.88       49.26      3.98 o 
   0   4  11        5.44        3.72      1.96 o 
   1   4  11        4.33        2.53      2.14 o 
  -2   5  11       10.16        9.41      3.00 o 
  -1   5  11      112.00      118.92      6.16 o 
   0   5  11       18.65       24.06      3.57 o 
  -1  -7  12       11.37       11.99      2.86 o 
   0  -7  12        6.39        7.70      1.79 o 
  -2  -6  12        6.24        4.27      2.37 o 
  -1  -6  12        4.42        2.81      1.37 o 
   0  -6  12        2.12        1.87      1.30 o 
   1  -6  12        0.52       -0.41      1.85 o 
  -3  -5  12        9.27       12.54      2.18 o 
  -2  -5  12       84.81       84.18      3.50 o 
  -1  -5  12        0.73        0.24      1.07 o 
   0  -5  12       62.41       71.59      3.22 o 
   1  -5  12       62.90       63.39      4.43 o 
  -3  -4  12        0.56       -1.77      1.79 o 
  -2  -4  12        0.28        0.02      1.04 o 
  -1  -4  12        0.13       -0.50      0.92 o 
   0  -4  12        0.71        0.99      1.57 o 
   1  -4  12        0.00        0.48      1.75 o 
   2  -4  12        0.49        0.45      1.82 o 
  -3  -3  12        1.18        1.15      1.90 o 
  -2  -3  12        5.40        5.28      1.49 o 
  -1  -3  12       37.58       36.83      1.95 o 
   0  -3  12       14.20       13.16      1.42 o 
   1  -3  12        4.44        2.57      1.83 o 
   2  -3  12        0.39       -1.72      1.52 o 
  -3  -2  12        1.50        1.12      1.86 o 
  -2  -2  12        6.13        4.56      1.67 o 
  -1  -2  12        0.02        0.59      1.04 o 
   0  -2  12       18.24       17.27      1.54 o 
   1  -2  12       11.84       13.05      2.70 o 
   2  -2  12        1.15       -0.13      1.63 o 
  -3  -1  12       12.51       14.70      3.03 o 
  -2  -1  12       33.87       29.05      2.73 o 
  -1  -1  12       28.97       28.60      2.13 o 
   0  -1  12       32.67       35.34      3.77 o 
   1  -1  12        2.18        4.23      1.86 o 
   2  -1  12       14.33       11.79      2.62 o 
  -3   0  12       38.07       39.82      3.84 o 
  -2   0  12       90.87       83.91      3.37 o 
  -1   0  12        3.73        1.89      1.22 o 
   0   0  12        5.69        6.82      2.14 o 
   1   0  12       18.54       15.74      2.96 o 
   2   0  12        1.90        2.49      1.93 o 
  -3   1  12       22.91       28.76      3.89 o 
  -2   1  12       43.72       40.16      3.49 o 
  -1   1  12        2.48       -0.15      1.10 o 
   0   1  12        8.81       10.30      2.44 o 
   1   1  12        2.49        1.44      1.74 o 
  -3   2  12        4.79        3.47      2.25 o 
  -2   2  12        6.87        2.71      2.26 o 
  -1   2  12        4.04        4.61      1.44 o 
   0   2  12        1.22       -1.57      1.37 o 
   1   2  12      124.01      135.68      6.52 o 
  -2   3  12        0.62        0.42      1.83 o 
  -1   3  12      124.36      140.12      4.80 o 
   0   3  12        0.40       -0.07      1.53 o 
  -2  -5  13        0.20       -0.22      1.78 o 
  -1  -5  13        4.30        2.50      1.44 o 
   0  -5  13       20.82       19.18      7.67 o 
  -2  -4  13       10.88       14.66      1.81 o 
  -1  -4  13        5.02        5.81      1.28 o 
   0  -4  13       14.11       14.41      2.08 o 
   1  -4  13       63.31       67.79      4.80 o 
  -2  -3  13        6.29        7.93      2.52 o 
  -1  -3  13        6.85        4.03      1.26 o 
   0  -3  13       84.71       92.01      5.41 o 
   1  -3  13        4.57        3.39      2.20 o 
  -2  -2  13        5.97        2.49      1.67 o 
  -1  -2  13        2.39        2.00      1.19 o 
   0  -2  13       42.77       44.53      3.84 o 
   1  -2  13        9.15       13.54      2.97 o 
  -2  -1  13        0.00        0.59      1.20 o 
  -1  -1  13        0.04       -0.19      1.19 o 
   0  -1  13        5.29        3.74      2.18 o 
   1  -1  13       22.23       28.00      3.74 o 
  -2   0  13        2.49        1.54      1.34 o 
  -1   0  13        1.19        0.60      1.19 o 
   0   0  13       12.58       13.67      2.87 o 
   1   0  13       22.16       23.92      3.49 o 
  -2   1  13       19.26       16.52      3.30 o 
  -1   1  13        2.41        0.82      1.36 o 
   0   1  13        4.45        2.27      1.99 o 
  -1   2  13        7.18        7.52      1.77 o 
                                                 
